# Supplementary material for: Dengue viral infection in Indonesia: Epidemiology, diagnostic challenges, and mutations from an observational cohort study
Source: PLoS Negl Trop Dis. 2019 Oct 21;13(10):e0007785. doi: 10.1371/journal.pntd.0007785 (PMC6822776; doi:10.1371/journal.pntd.0007785)
Supplement: S1 Dataset — (XLSX) [file pntd.0007785.s005.xlsx]

## Sheet: Dataset
Site	City	A/P	SUBJID	Sex	Age	Age group	Demographic Age Group	ANEMIA	LeukoInt	PLT	Category	method category	VISDT	YEAR	FINAL PATHOGEN IDENTIFIED	Dengue serotype	Initial clin diagnosis	Final Category	Cause of death	Fatal	Underlying Disease	Syndrome D Rev AD	rash bleeding	DAY OF ILLNESS (+1)	Severity by study	Dengue Immune	Dengue PS	DiagClin1	LBHEMORS	LBHEMARS	LB_LEUKRS	LB_THRRS	LBGRANRS	LBLIMFRS	Bilirubin Total	Bilirubin direk	Bilirubin indirek	AST (SGOT)	ALT (SGPT)	Ureum	Kreatinin	GNRLSYMP	Chills	Lethargy	NEUROSYMP	Dengue serotype	Initial clin diagnosis	Final Category	method category
510	Bandung	Adult	1015101001	M	3.99726	1-<5 years	≤5 years	0	2	2	1	BC	2013-09-05	2013	Streptococcus pneumoniae		Non Dengue	Streptococcus pneumonia	Unknown	1	Epilepsy, Malnutrition	CNS, Lower		5		Previous		Aseptic meningitis	12.8	36	14.3	484	83	6				19	9			Fever,Nightsweat,Lethargy		1	Headache, Convuls, Decreasecons		Non Dengue	Streptococcus pneumonia	BC
510	Bandung	Adult	1015101002	F	11.7372	5 - < 12 years	>5 - ≤18 years	0	3	2	3	Serology	2013-09-05	2013	Salmonella typhi		Non Dengue	Salmonella			No	CNS, Upper, Diarr		2		Previous		Aseptic meningitis	14.2	41	16.8	251	62	28	0.37	0.19	0.18	109	57	33	0.73	Annorexia,Chills,Fever,Lethargy	1	1	Headache, Decreasecons, Dizziness		Non Dengue	Salmonella	Serology
510	Bandung	Adult	1015101003	F	6.05613	5 - < 12 years	>5 - ≤18 years	1	3	1	1	BC, Serology	2013-09-16	2013	Salmonella typhi		Non Dengue	Salmonella			No	Upper, UTI, Diarr		8		Previous		Appendicitis	10.8	31	13.8	108	83	12	0.3	0.17	0.13	69	17	33	0.46	Annorexia,Chills,Fever,Nightsweat,Lethargy,Pale	1	1	Dizziness		Non Dengue	Salmonella	BC, Serology
510	Bandung	Adult	1015101004	M	1.02396	1-<5 years	≤5 years	1	3	2	4		2013-09-17	2013	UNK		Non Dengue	UNK			Lung TB, Malnutrition, delayed development	Lower, GI		1		Naive		Bronchopneumonia	10.8	33	20.6	489	77	19								Annorexia,Fever,Nightsweat,Lethargy,Pale		1			Non Dengue	UNK
510	Bandung	Adult	1015101005	M	11.8303	5 - < 12 years	>5 - ≤18 years	0	2	2	2	PCR, Serology	2013-10-02	2013	Rickettsia typhi		Typhoid	Rickettsia			No	Upper, UTI, GI		6		Previous		Typhoid fever	13.6	37	9.4	178	72	20	0.29	0.25	0.04	48	28		0.8	Annorexia,Fever,Lethargy		1	Dizziness		Typhoid	Rickettsia	PCR, Serology
510	Bandung	Adult	1015101006	M	7.69884	5 - < 12 years	>5 - ≤18 years	1	2	2	1	BC, Serology	2013-10-16	2013	Salmonella typhi		Typhoid	Salmonella			No	GI		12		Previous		Typhoid fever	11	31	6.7	201	74	18	0.33	0.16	0.17	30	10	21	0.39	Annorexia,Chills,Fever,Lethargy	1	1	Headache		Typhoid	Salmonella	BC, Serology
510	Bandung	Adult	1015101007	M	1.46475	1-<5 years	≤5 years	0	2	2	4		2013-10-17	2013	UNK		Non Dengue	UNK			No	Lower		2		Naive		Bronchopneumonia	12.3	35	16.1	355	71	24								Fever					Non Dengue	UNK
510	Bandung	Adult	1015101008	M	13.7988	12 - < 18 years	>5 - ≤18 years	0	2	1	1	BC, PCR, Serology	2013-10-21	2013	Salmonella typhi		Typhoid	Salmonella			No	CNS, Upper, Diarr		10		Previous		Typhoid fever	15.2	42	7	56	78	13	0.66	0.32	0.34	273	89	42	0.88	Annorexia,Chills,Fever,Lethargy	1	1	Headache, Convuls, Decreasecons, Dizziness		Typhoid	Salmonella	BC, PCR, Serology
510	Bandung	Adult	1015101009	F	17.9521	12 - < 18 years	>5 - ≤18 years	1	1	1	3	PCR, Serology	2013-10-24	2013	DENV-3	DENV-3	Non Dengue	Dengue			Thalassemia	Upper, Skin, GI		6	DF+HM	Previous	Secondary	Viral infection	7.8	26	2.3	147	60	30							0.66	Fever,Lethargy		1	Headache, Dizziness	DENV-3	Non Dengue	Dengue	PCR, Serology
510	Bandung	Adult	1015101010	M	1.17728	1-<5 years	≤5 years	0	3	2	4		2013-10-24	2013	UNK		Non Dengue	UNK	Bronkopneumonia berat + VSD + Malnutrisi berat	1	Congenital Heart Malformation, Malnutrition	Lower, Diar		3		Naive		Bronchopneumonia	11.3	31	20.2	389	51	37								Fever					Non Dengue	UNK
510	Bandung	Adult	1015101011	M	4.81588	1-<5 years	≤5 years	0	1	2	2	PCR, NS1, Serology	2013-10-31	2013	DENV-3	DENV-3	Typhoid	Dengue			No	GI		6	DF	Previous	Secondary	Typhoid fever	12	35	5	208	71	25								Annorexia,Fever,Lethargy		1		DENV-3	Typhoid	Dengue	PCR, NS1, Serology
510	Bandung	Adult	1015101012	F	17.5551	12 - < 18 years	>5 - ≤18 years	1	1	1	1	Serology	2013-11-01	2013	Salmonella typhi		Typhoid	Salmonella			No	Upper, GI		13		Previous		Typhoid fever	10.7	32	2.5	115	70	20	0.32	0.14	0.18	73	48	17	0.55	Annorexia,Chills,Fever,Lethargy	1	1	Headache, Dizziness		Typhoid	Salmonella	Serology
510	Bandung	Adult	1015101013	M	1.01574	1-<5 years	≤5 years	0	2	2	3	PCR, Serology	2013-11-06	2013	Chikungunya		Non Dengue	Chikungunya			No	CNS		2		Previous		Febrile convulsion	11	32	16	164	65	26								Chills,Fever	1		Convuls		Non Dengue	Chikungunya	PCR, Serology
510	Bandung	Adult	1015101014	M	1.44832	1-<5 years	≤5 years	0	3	2	4		2013-11-07	2013	UNK		Non Dengue	UNK			No	Lower		2		Naive		Bronchopneumonia	12.4	36	22.2	245	87	10								Fever,Lethargy		1			Non Dengue	UNK
510	Bandung	Adult	1015101015	F	1.10883	1-<5 years	≤5 years	0	2	2	4		2013-11-19	2013	UNK		Non Dengue	UNK			No	CNS		3		Previous		Encephalitis	12.4	37	7	331	66	29								Fever			Convuls, Decreasecons		Non Dengue	UNK
510	Bandung	Adult	1015101016	M	10.6667	5 - < 12 years	>5 - ≤18 years	0	2	1	1	BC, PCR, Serology	2013-11-21	2013	Salmonella paratyphi A		Dengue	Salmonella			Lung TB, Malnutrition	Constitutional		4		Previous		DHF I	12.9	36	5.9	82	84	10	1.37	1.04	0.33	158	50		0.5	Annorexia,Fever,Lethargy		1			Dengue	Salmonella	BC, PCR, Serology
510	Bandung	Adult	1015101017	F	1.16085	1-<5 years	≤5 years	0	1	2	3	Serology	2013-11-22	2013	Influenza A		Non Dengue	Influenza			No	CNS, Lower		5		Naive		Bronchopneumonia	11.2	33	3.6	278	54	32								Fever,Lethargy		1	Decreasecons		Non Dengue	Influenza	Serology
510	Bandung	Adult	1015101018	M	5.13895	5 - < 12 years	>5 - ≤18 years	0	2	2	4		2013-11-28	2013	UNK		Non Dengue	UNK			No	Skin, GI		4		Previous		Abses inguinal sinistra	13.6	37	8.7	225	51	45								Fever					Non Dengue	UNK
510	Bandung	Adult	1015101019	M	5.46749	5 - < 12 years	>5 - ≤18 years	1	2	2	4		2013-12-04	2013	UNK		Non Dengue	UNK			Epilepsy	CNS, Upper		1		Previous		Tonsilopharyngitis	10.6	32	6.4	180	73	15								Fever			Convuls, Decreasecons		Non Dengue	UNK
510	Bandung	Adult	1015101020	M	17.681	12 - < 18 years	>5 - ≤18 years	0	2	1	1	BC, PCR, Serology	2013-12-10	2013	Salmonella typhi		Typhoid	Salmonella			No	Diarrhea		8		Previous		Typhoid fever	15	42	6.1	74	77	14	0.81	0.46	0.35	92	52		1.1	Chills,Fever,Lethargy	1	1			Typhoid	Salmonella	BC, PCR, Serology
510	Bandung	Adult	1015101021	M	12.2026	12 - < 18 years	>5 - ≤18 years	1	1	1	4		2013-12-12	2013	UNK		Non Dengue	UNK			Hipersplenisme	Upper, HB		6		Naive		Hipersplenisme	10	30	3.1	44	67	21								Fever,Icterus					Non Dengue	UNK
510	Bandung	Adult	1015101022	F	17.3498	12 - < 18 years	>5 - ≤18 years	1	3	2	1	BC	2013-12-17	2013	Streptococcus viridans		Non Dengue	Other			Heart Septal Defect	Constitutional		4		Naive		Endocarditis	10.6	29	14.3	205	81	12								Fever,Lethargy		1	Headache		Non Dengue	Other	BC
510	Bandung	Adult	1015101023	F	6.16564	5 - < 12 years	>5 - ≤18 years	0	1	1	1	PCR, Serology	2013-12-18	2013	DENV-3	DENV-3	Dengue	Dengue				Upper, GI		4	DF	Naive	Primary	DF	12.1	37	3.8	115	Not Done	Not Done								Fever			Headache	DENV-3	Dengue	Dengue	PCR, Serology
510	Bandung	Adult	1015101024	M	4.5	1-<5 years	≤5 years	1	1	1	1	BC, PCR, Serology	2013-12-19	2013	Salmonella typhi		Typhoid	Salmonella				Upper, Diar		Withdraw		Previous		Typhoid fever	9.3	27	2.4	42	53	40	0.53	0.15	0.38	286	88		0.6	Fever					Typhoid	Salmonella	BC, PCR, Serology
510	Bandung	Adult	1015101025	F	7.72895	5 - < 12 years	>5 - ≤18 years	0	1	1	1	BC, Serology	2013-12-23	2013	Salmonella typhi		Typhoid	Salmonella			Malnutrition	Upper, Diar		8		Naive		Typhoid fever	11.9	34	3.9	85	65	27	0.35	0.19	0.16	75	47		0.7	Fever			Headache		Typhoid	Salmonella	BC, Serology
510	Bandung	Adult	1015101026	F	13.6318	12 - < 18 years	>5 - ≤18 years	0	1	1	1	PCR, Serology	2013-12-31	2013	DENV-3	DENV-3	Dengue	Dengue			No	Skin, GI		5	DHF I	Previous	Secondary	DHF I	14.2	42	3	107	70	24								Fever,Lethargy		1		DENV-3	Dengue	Dengue	PCR, Serology
510	Bandung	Adult	1015101027	M	5.16085	5 - < 12 years	>5 - ≤18 years	1	2	1	1	BC, Serology	2014-01-02	2014	Salmonella typhi		Typhoid	Salmonella			Lung TB	Diarrhea		9		Previous		Typhoid fever	10.8	30	5.1	107	56	41	0.47	0.2	0.27	134	42		0.6	Annorexia,Fever,Lethargy		1	Dizziness		Typhoid	Salmonella	BC, Serology
510	Bandung	Adult	1015101028	M	16.0849	12 - < 18 years	>5 - ≤18 years	0	1	1	1	Serology	2014-01-15	2014	DENV	DENV	Dengue	Dengue			No	Upper, GI		5	DF	Previous	Secondary	DF	15.9	47	3.4	75	27	66								Annorexia,Chills,Fever,Lethargy	1	1	Headache	DENV	Dengue	Dengue	Serology
510	Bandung	Adult	1015101029	M	5.32512	5 - < 12 years	>5 - ≤18 years	0	1	1	1	PCR, Serology	2014-01-23	2014	DENV-3	DENV-3	Dengue	Dengue			No	GI		5	DHF I	Naive	Primary	DF	12.7	35	1.9	121	27	62								Fever				DENV-3	Dengue	Dengue	PCR, Serology
510	Bandung	Adult	1015101030	M	1.76865	1-<5 years	≤5 years	0	2	2	4		2014-02-07	2014	UNK		Non Dengue	UNK			No	Lower		4		Naive		Bronchopneumonia	12.5	36	12.9	291	82	10								Fever					Non Dengue	UNK
510	Bandung	Adult	1015101031	M	4.24367	1-<5 years	≤5 years	0	1	1	5a		2014-03-13	2014	UNK		Typhoid	UNK			No	Upper, Diar		7		Previous		Typhoid fever	11.2	33	4.1	127	61	29								Fever					Typhoid	UNK
510	Bandung	Adult	1015101032	M	2.10815	1-<5 years	≤5 years	1	2	2	3	Serology	2014-03-18	2014	RSV		Non Dengue	Other			No	Lower		4		Naive		Bronchopneumonia	10.3	33	6.4	238	59	34								Fever					Non Dengue	Other	Serology
510	Bandung	Adult	1015101033	F	3.8412	1-<5 years	≤5 years	1	1	2	1	Serology	2014-03-19	2014	Salmonella typhi		Typhoid	Salmonella			No	Upper, GI		12		Previous		Typhoid fever	10.5	30	4.8	190	43	47	0.35	0.17	0.18	92	35		0.5	Annorexia,Chills,Fever,Lethargy	1	1			Typhoid	Salmonella	Serology
510	Bandung	Adult	1015101034	F	5.79329	5 - < 12 years	>5 - ≤18 years	1	3	2	4		2014-03-26	2014	UNK		Non Dengue	UNK			Malnutrition, Heart Septal Defect	Upper, GI		4		Naive		Tonsilopharyngitis	9.9	29	17.8	366	75	21								Annorexia,Fever					Non Dengue	UNK
510	Bandung	Adult	1015101035	M	14.0643	12 - < 18 years	>5 - ≤18 years	1	2	1	2	PCR, IFA, Serology	2014-03-27	2014	Rickettsia typhi		Typhoid	Rickettsia			No	GI		10		Previous		Typhoid fever	11.5	32	6.9	56	88	8	0.39	0.3	0.09	42	21	33	0.95	Fever			Headache, Dizziness		Typhoid	Rickettsia	PCR, IFA, Serology
510	Bandung	Adult	1015101036	F	10.8118	5 - < 12 years	>5 - ≤18 years	1	1	1	1	BC, Serology	2014-03-28	2014	Salmonella typhi		Typhoid	Salmonella			Malnutrition	Upper, Diar		7		Previous		Typhoid fever	9.8	28	3.9	82	55	40	0.38	0.23	0.15	139	30		0.6	Annorexia,Fever,Lethargy,Pale		1	Dizziness		Typhoid	Salmonella	BC, Serology
510	Bandung	Adult	1015101037	M	11.102	5 - < 12 years	>5 - ≤18 years	0	2	2	5b		2014-04-04	2014	UNK		Typhoid	UNK			Malnutrition	GI		7		Previous		Typhoid fever	11.6	35	4.9	332	Not Done	Not Done								Annorexia,Fever,Lethargy		1			Typhoid	UNK
510	Bandung	Adult	1015101038	M	7.26078	5 - < 12 years	>5 - ≤18 years	0	2	2	1	BC, Serology	2014-04-10	2014	Salmonella typhi		Typhoid	Salmonella			Malnutrition	Upper, GI		13		Naive		Typhoid fever	12	35	9.5	311	55	38	0.18	0.12	0.06	36	39		0.6	Annorexia,Chills,Fever,Lethargy	1	1	Dizziness		Typhoid	Salmonella	BC, Serology
510	Bandung	Adult	1015101039	M	1.15537	1-<5 years	≤5 years	1	3	2	4		2014-04-29	2014	UNK		Non Dengue	UNK			No	Lower, Diar		6		Naive		Bronchopneumonia	9.4	29	21.6	855	59	27								Annorexia,Fever,Lethargy		1			Non Dengue	UNK
510	Bandung	Adult	1015101040	F	5.11704	5 - < 12 years	>5 - ≤18 years	1	1	1	1	NS1, Serology	2014-05-02	2014	DENV	DENV	Dengue	Dengue			No	Upper, Skin, GI		4	DF+HM	Naive	Primary	DF	10.9	33	1.5	106	32	58								Annorexia,Fever,Lethargy		1	Headache	DENV	Dengue	Dengue	NS1, Serology
510	Bandung	Adult	1015101041	F	9.91102	5 - < 12 years	>5 - ≤18 years	0	2	1	1	BC, Serology	2014-05-06	2014	Salmonella typhi		Typhoid	Salmonella			Lung TB	Diarrhea		7		Naive		Typhoid fever	12.3	35	8.4	55	63	26	0.66	0.23	0.43	86	36		0.5	Annorexia,Fever,Lethargy		1	Dizziness		Typhoid	Salmonella	BC, Serology
510	Bandung	Adult	1015101042	F	8.43806	5 - < 12 years	>5 - ≤18 years	0	1	1	1	Serology	2014-05-21	2014	DENV	DENV	Dengue	Dengue			No	GI		4	DF	Previous	Secondary	DF	13.5	38	4.2	75	34	58								Annorexia,Fever,Lethargy		1	Dizziness	DENV	Dengue	Dengue	Serology
510	Bandung	Adult	1015101043	M	1.15264	1-<5 years	≤5 years	1	2	2	3	Serology	2014-05-22	2014	RSV		Non Dengue	Other			No	Lower		5		Naive		Bronchopneumonia	9.7	30	14.5	349	72	21								Fever,Lethargy		1			Non Dengue	Other	Serology
510	Bandung	Adult	1015101044	F	5.28953	5 - < 12 years	>5 - ≤18 years	0	3	2	4		2014-06-02	2014	UNK		Non Dengue	UNK			No	Upper, Skin		3		Previous		UTI	11.7	33	28.8	361	74	12								Chills,Fever	1				Non Dengue	UNK
510	Bandung	Adult	1015101045	F	1.29774	1-<5 years	≤5 years	1	2	2	3	Serology	2014-06-04	2014	Salmonella typhi		Non Dengue	Salmonella			No	Lower		4		Naive		Bronchopneumonia	10	32	12.3	264	70	19	0.1	0.05	0.05	60	50		1	Fever					Non Dengue	Salmonella	Serology
510	Bandung	Adult	1015101046	F	4.2245	1-<5 years	≤5 years	0	1	1	2	PCR, Serology	2014-06-05	2014	Rickettsia typhi		Typhoid	Rickettsia			Malnutrition	GI		9		Previous		Typhoid fever	11.3	33	3.9	87	50	45	0.2	0.15	0.05	89	40		0.4	Annorexia,Fever					Typhoid	Rickettsia	PCR, Serology
510	Bandung	Adult	1015101047	F	1.93292	1-<5 years	≤5 years	0	2	2	4		2014-06-05	2014	UNK		Non Dengue	UNK			No	Lower		3		Naive		Bronchopneumonia	11.9	35	13	245	56	40								Fever,Lethargy		1			Non Dengue	UNK
510	Bandung	Adult	1015101048	F	10.8638	5 - < 12 years	>5 - ≤18 years	1	1	1	5a		2014-06-10	2014	UNK		Typhoid	UNK			No	GI		10		Naive		Typhoid fever	10.9	32	3.8	94	57	34								Annorexia,Chills,Fever,Lethargy	1	1	Dizziness		Typhoid	UNK
510	Bandung	Adult	1015101049	M	1.06502	1-<5 years	≤5 years	0	2	2	3	PCRq	2014-07-04	2014	HHV-6		Non Dengue	Other			No	GI		3		Naive		Paralytic ileus	11.7	33	13.2	378	53	38								FeverLethargyPale		1			Non Dengue	Other	PCRq
510	Bandung	Adult	1015101050	F	9.13073	5 - < 12 years	>5 - ≤18 years	0	1	1	1	PCR, Serology	2014-07-04	2014	DENV-3	DENV-3	Dengue	Dengue			No	Skin, GI		5	DHF III	Previous	Secondary	DHF III	15.9	43	4.4	36	37	46								Annorexia,Fever			Headache	DENV-3	Dengue	Dengue	PCR, Serology
510	Bandung	Adult	1015101051	F	6.53799	5 - < 12 years	>5 - ≤18 years	1	2	1	1	Serology	2014-07-11	2014	Salmonella typhi		Typhoid	Salmonella			Malnutrition	GI		10		Previous		Typhoid fever	10.9	33	9.5	60	37	57	0.53	0.33	0.2	70	25	20	0.35	Annorexia,Fever,Lethargy,Pale		1			Typhoid	Salmonella	Serology
510	Bandung	Adult	1015101052	F	2.29979	1-<5 years	≤5 years	0	1	2	1	PCR, NS1, Serology	2014-07-16	2014	DENV-1	DENV-1	Typhoid	Dengue			No	GI		3	DF	Previous	Secondary	Typhoid fever	11.8	34	4.5	190	35	54								Annorexia,Fever,Lethargy		1		DENV-1	Typhoid	Dengue	PCR, NS1, Serology
510	Bandung	Adult	1015101053	F	6.05339	5 - < 12 years	>5 - ≤18 years	1	2	2	1	BC, Serology	2014-07-17	2014	Salmonella typhi		Typhoid	Salmonella			Malnutrition	Diarrhea		13		Previous		Typhoid fever	10.3	29	8.6	202	71	21	0.71	0.31	0.4	77	32		0.5	Annorexia,Chills,Fever,Lethargy	1	1	Headache		Typhoid	Salmonella	BC, Serology
510	Bandung	Adult	1015101054	F	14.0233	12 - < 18 years	>5 - ≤18 years	1	2	1	1	BC	2014-08-06	2014	Escherichia coli		Non Dengue	E coli			No	Upper, Diar		5		Previous		GEA	10.9	31	5.2	62	Not Done	Not Done								Annorexia,Chills,Fever,Lethargy	1	1	Headache, Dizziness		Non Dengue	E coli	BC
510	Bandung	Adult	1015101055	F	1.5	1-<5 years	≤5 years	0	3	2	0		2014-08-13	2014	A		Non Dengue	A			Asthma bronchiale	Lower		1				Asthma	13.1	38	21.3	260	82	11								Fever					Non Dengue	A
510	Bandung	Adult	1015101056	F	16.9473	12 - < 18 years	>5 - ≤18 years	1	2	2	3	PCR, Serology	2014-08-13	2014	Chikungunya		Non Dengue	Chikungunya			Heart Septal Defect	Lower, GI		5		Previous		Rejected infective endocarditis	10.4	32	7.8	234	70	20								Annorexia,Chills,Fever,Lethargy	1	1	Headache, Dizziness		Non Dengue	Chikungunya	PCR, Serology
510	Bandung	Adult	1015101057	M	11.8795	5 - < 12 years	>5 - ≤18 years	0	2	1	2	BC, Serology	2014-08-14	2014	Salmonella typhi		Dengue	Salmonella			No	GI		5		Previous		DF	13.5	39	5.2	137	63	28	0.24	0.15	0.09	39	38		0.6	Fever,Lethargy		1	Headache		Dengue	Salmonella	BC, Serology
510	Bandung	Adult	1015101058	F	9.00753	5 - < 12 years	>5 - ≤18 years	0	1	1	2	PCR, Serology	2014-08-14	2014	Rickettsia typhi		Non Dengue	Rickettsia			Malnutrition	GI		4		Previous		Viral infection	13	38	4.3	147	56	33	0.28	0.08	0.2	38	24		0.7	Fever,Lethargy		1	Dizziness		Non Dengue	Rickettsia	PCR, Serology
510	Bandung	Adult	1015101059	M	5.07324	5 - < 12 years	>5 - ≤18 years	0	2	2	5a		2014-08-27	2014	UNK		Non Dengue	UNK			No	Upper, Diar		3		Previous		Pharyngitis	11.8	35	9.4	179	66	22								Chills,Fever,Lethargy	1	1	Headache, Dizziness		Non Dengue	UNK
510	Bandung	Adult	1015101060	F	14.3819	12 - < 18 years	>5 - ≤18 years	0	1	1	1	PCR, NS1, Serology	2014-08-28	2014	DENV-3	DENV-3	Dengue	Dengue			No	Diarrhea		6	DF	Previous	Secondary	DF	14.6	43	3.9	18	59	36								Fever				DENV-3	Dengue	Dengue	PCR, NS1, Serology
510	Bandung	Adult	1015101061	M	1.05133	1-<5 years	≤5 years	1	3	2	3	Serology	2014-08-29	2014	RSV		Non Dengue	Other			Anemia	Lower		5		Previous		Bronchopneumonia	8.5	30	27.4	398	49	42								FeverLethargyPale		1			Non Dengue	Other	Serology
510	Bandung	Adult	1015101062	F	6.7488	5 - < 12 years	>5 - ≤18 years	1	2	1	2	PCR, IFA, Serology	2014-09-04	2014	Rickettsia typhi		Dengue	Rickettsia			No	Skin, GI		7		Naive		DF	11.4	33	5.3	148	Not Done	Not Done	0.12	0.09	0.03	44	26		0.5	Fever,Lethargy		1	Headache, Dizziness		Dengue	Rickettsia	PCR, IFA, Serology
510	Bandung	Adult	1015101063	M	6.73238	5 - < 12 years	>5 - ≤18 years	0	1	1	1	NS1, Serology	2014-09-09	2014	DENV	DENV	Dengue	Dengue			No	Diarrhea		5	DF	Previous	Secondary	DF	13.7	41	2.5	43	39	51								Annorexia,Fever,Lethargy		1	Headache, Dizziness	DENV	Dengue	Dengue	NS1, Serology
510	Bandung	Adult	1015101064	M	8.90623	5 - < 12 years	>5 - ≤18 years	1	1	2	1	BC	2014-09-15	2014	Salmonella typhi		Typhoid	Salmonella			No	Upper, GI		8		Previous		Typhoid fever	10.6	31	3.7	179	41	46	0.85	0.39	0.46	123	63		0.5	Annorexia,Fever,Lethargy		1			Typhoid	Salmonella	BC
510	Bandung	Adult	1015101065	F	16.3723	12 - < 18 years	>5 - ≤18 years	1	1	1	4		2014-09-23	2014	UNK		Non Dengue	UNK	Pulmonary embolism	1	SLE	Upper, GI		4		Previous		Bronchitis	11.6	34	2.7	40	75	14								Annorexia,Fever					Non Dengue	UNK
510	Bandung	Adult	1015101066	F	6.68583	5 - < 12 years	>5 - ≤18 years	1	2	1	1	BC, Serology	2014-10-01	2014	Salmonella typhi		Typhoid	Salmonella			No	GI		12		Naive		Typhoid fever	11.2	30	8.3	140	67	26								Annorexia,Fever,Lethargy		1			Typhoid	Salmonella	BC, Serology
510	Bandung	Adult	1015101067	M	13.2977	12 - < 18 years	>5 - ≤18 years	0	1	1	1	PCR, Serology	2014-10-16	2014	DENV-2	DENV-2	Dengue	Dengue			Malnutrition	Upper, Diar		5	DHF I	Previous	Secondary	DHF I	15	42	2.8	19	34	56								Annorexia,Fever,Lethargy		1		DENV-2	Dengue	Dengue	PCR, Serology
510	Bandung	Adult	1015101068	F	8.34771	5 - < 12 years	>5 - ≤18 years	1	2	1	1	Serology	2014-10-21	2014	Salmonella typhi		Typhoid	Salmonella			No	UTI, Diar		11		Naive		Typhoid fever	10.5	30	6.1	112	60	30	0.39	0.22	0.17	116	98	15	0.56	Annorexia,Fever			Headache		Typhoid	Salmonella	Serology
510	Bandung	Adult	1015101069	F	3.41958	1-<5 years	≤5 years	0	2	2	4		2015-01-07	2015	UNK		Non Dengue	UNK			No	Lower		1		Naive		Bronchopneumonia	12.6	36	15.8	294	72	21								Fever					Non Dengue	UNK
510	Bandung	Adult	1015101070	M	7.38398	5 - < 12 years	>5 - ≤18 years	0	2	2	1	BC, PCR, Serology	2015-01-07	2015	Salmonella typhi		Typhoid	Salmonella			No	GI		3		Previous		Typhoid fever	12.7	37	11.1	204	83	12	0.43	0.35	0.08					Annorexia,Fever			Headache		Typhoid	Salmonella	BC, PCR, Serology
510	Bandung	Adult	1015101071	M	5.51677	5 - < 12 years	>5 - ≤18 years	1	1	1	1	BC, Serology	2015-01-13	2015	Salmonella typhi		Non Dengue	Salmonella	Unknown	1	No	GI		6		Previous		Sepsis	11.2	32	3.8	17	66	36	0.36	0.42	0.06	152	68	14	0.36	Fever					Non Dengue	Salmonella	BC, Serology
510	Bandung	Adult	1015101072	F	10.8857	5 - < 12 years	>5 - ≤18 years	0	1	1	1	PCR, Serology	2015-01-16	2015	DENV-1	DENV-1	Dengue	Dengue			No	Constitutional		5	DF	Previous	Secondary	DF	15.5	45	3.9	86	71	18								Fever				DENV-1	Dengue	Dengue	PCR, Serology
510	Bandung	Adult	1015101073	M	7.08282	5 - < 12 years	>5 - ≤18 years	0	1	1	4		2015-01-21	2015	UNK		Non Dengue	UNK			No	Constitutional		5		Previous		Viral infection	12.4	34	4.3	110	55	35								Annorexia,Fever,Lethargy		1	Headache		Non Dengue	UNK
510	Bandung	Adult	1015101074	F	10.1273	5 - < 12 years	>5 - ≤18 years	0	1	1	1	PCR, NS1, Serology	2015-01-27	2015	DENV-2	DENV-2	Dengue	Dengue			Malnutrition	Skin, GI		4	DHF I	Previous	Secondary	DHF I	17	48	2.9	33	60	23								Fever			Headache	DENV-2	Dengue	Dengue	PCR, NS1, Serology
510	Bandung	Adult	1015101075	F	7.52088	5 - < 12 years	>5 - ≤18 years	0	1	1	5a		2015-02-03	2015	UNK		Typhoid	UNK			No	Upper, GI		6		Naive		Typhoid fever	12.4	37	2.5	122	32	60								Fever					Typhoid	UNK
510	Bandung	Adult	1015101076	F	10.1903	5 - < 12 years	>5 - ≤18 years	0	1	1	2	PCR, NS1, Serology	2015-02-03	2015	DENV-2&3	DENV-2&3	Typhoid	Dengue			No	Skin, Diar	1	6	DF+HM	Previous	Secondary	Typhoid fever	14.3	42	2	134	47	37								Chills,Fever	1			DENV-2&3	Typhoid	Dengue	PCR, NS1, Serology
510	Bandung	Adult	1015101077	M	7.79466	5 - < 12 years	>5 - ≤18 years	0	3	2	3	PCR, NS1, Serology	2015-02-10	2015	DENV-3	DENV-3	Non Dengue	Dengue			No	CNS, GI		1	Dengue Atypical	Previous	Secondary	Encephalopathy metabolic	11.6	33	16	206	93	3								Fever			Headache, Decreasecons	DENV-3	Non Dengue	Dengue	PCR, NS1, Serology
510	Bandung	Adult	1015101078	M	5.69747	5 - < 12 years	>5 - ≤18 years	0	3	2	3	Serology	2015-02-17	2015	RSV		Non Dengue	Other			Cerebral palsy, Epilepsy, Malnutrition, Microsefali	CNS, Upper		1		Previous		Tonsilopharyngitis	12.4	38	28.4	474	63	25								Fever			Convuls, Decreasecons		Non Dengue	Other	Serology
510	Bandung	Adult	1015101079	M	2.5681	1-<5 years	≤5 years	0	2	2	4		2015-02-26	2015	UNK		Non Dengue	UNK			No	Lower		2		Naive		Bronchopneumonia	11.9	37	11.7	249	74	23								Fever					Non Dengue	UNK
510	Bandung	Adult	1015101080	F	1.11704	1-<5 years	≤5 years	1	3	2	3	PCRq	2015-02-27	2015	HHV-6		Non Dengue	Other			No	Lower		2		Naive		Bronchopneumonia	10.9	34	21.5	526	75	15								Fever					Non Dengue	Other	PCRq
510	Bandung	Adult	1015101081	F	7.06092	5 - < 12 years	>5 - ≤18 years	0	2	2	4		2015-03-04	2015	UNK		Non Dengue	UNK			No	Upper, GI		4		Previous		Viral infection	11.8	35	5.1	151	37	52								Fever					Non Dengue	UNK
510	Bandung	Adult	1015101082	F	4.55578	1-<5 years	≤5 years	0	2	2	4		2015-03-05	2015	UNK		Non Dengue	UNK			Malnutrition	Upper, GI		5		Naive		Viral infection	12.8	38	11.1	154	56	38								Fever					Non Dengue	UNK
510	Bandung	Adult	1015101083	F	11.1704	5 - < 12 years	>5 - ≤18 years	0	1	1	1	PCR, Serology	2015-03-12	2015	DENV-3	DENV-3	Dengue	Dengue			Obesity	Skin, GI	1	4	DF+HM	Previous	Secondary	DF	14.5	42	1.9	111	61	32								Annorexia,Chills,Fever,Pruritus	1		Headache	DENV-3	Dengue	Dengue	PCR, Serology
510	Bandung	Adult	1015101084	F	9.05407	5 - < 12 years	>5 - ≤18 years	1	3	2	2	Serology	2015-03-17	2015	Influenza A		Typhoid	Influenza			Epilepsy, delayed development	Upper		8		Previous		Typhoid fever	11.3	33	22.1	424	82	12								Annorexia,Fever					Typhoid	Influenza	Serology
510	Bandung	Adult	1015101085	M	2.8063	1-<5 years	≤5 years	1	2	2	3	Serology	2015-03-20	2015	Influenza A		Non Dengue	Influenza			Anemia, Malnutrition	Lower		6		Previous		Bronchopneumonia	8.9	28	14	274	79	15								Annorexia,Fever					Non Dengue	Influenza	Serology
510	Bandung	Adult	1015101086	M	1.78234	1-<5 years	≤5 years	0	3	2	4		2015-03-20	2015	UNK		Non Dengue	UNK			Heart Septal Defect, Malnutrition	GI		3		Naive		Abses cerebri	13.4	46	23	314	82	14								Annorexia,Fever					Non Dengue	UNK
510	Bandung	Adult	1015101087	F	13.024	12 - < 18 years	>5 - ≤18 years	1	3	2	4		2015-03-25	2015	UNK		Non Dengue	UNK	Sepsis berat	1	Malnutrition	CNS, GI		12		Naive		Bacterial meningitis	11.7	35	25.6	446	82	12								Annorexia,Fever			Headache, Decreasecons		Non Dengue	UNK
510	Bandung	Adult	1015101088	M	4.81314	1-<5 years	≤5 years	0	2	2	4		2015-04-02	2015	UNK		Non Dengue	UNK			Malnutrition	Lower		6		Naive		Bronchopneumonia	12	36	8.1	374	67	28								Fever			Headache		Non Dengue	UNK
510	Bandung	Adult	1015101089	F	1.28405	1-<5 years	≤5 years	0	2	2	4		2015-04-02	2015	UNK		Non Dengue	UNK			Asthma bronchiale	Lower		6		Naive		Bronchopneumonia	11	34	12	304	38	51								Fever					Non Dengue	UNK
510	Bandung	Adult	1015101090	F	4.34771	1-<5 years	≤5 years	0	1	2	1	PCR, NS1, Serology	2015-04-08	2015	DENV-3	DENV-3	Dengue	Dengue			Obesity	Constitutional		3	DF	Naive	Primary	DF	13.7	41	3.4	264	Not Done	Not Done								Annorexia,Fever				DENV-3	Dengue	Dengue	PCR, NS1, Serology
510	Bandung	Adult	1015101091	F	6.62012	5 - < 12 years	>5 - ≤18 years	1	2	1	1	BC, Serology	2015-04-13	2015	Salmonella typhi		Typhoid	Salmonella			Malnutrition	Diarrhea		10		Previous		Typhoid fever	11.4	33	5.4	112	65	29	0.45	0.2	0.25		22			Annorexia,Fever					Typhoid	Salmonella	BC, Serology
510	Bandung	Adult	1015101092	M	11.666	5 - < 12 years	>5 - ≤18 years	0	2	1	2	Serology	2015-04-16	2015	DENV	DENV	Typhoid	Dengue			No	Upper, Skin		10	DF	Previous	Secondary	Typhoid fever	12.4	36	6.6	99	63	36								Annorexia,Fever				DENV	Typhoid	Dengue	Serology
510	Bandung	Adult	1015101093	M	3.55373	1-<5 years	≤5 years	0	1	2	1	PCR, NS1, Serology	2015-05-05	2015	DENV-2	DENV-2	Dengue	Dengue			No	GI		3	DHF I	Previous	Secondary	DHF I	11.7	34.7	4.3	209	Not Done	Not Done								Fever				DENV-2	Dengue	Dengue	PCR, NS1, Serology
510	Bandung	Adult	1015101094	F	13.848	12 - < 18 years	>5 - ≤18 years	0	1	1	1	PCR, NS1, Serology	2015-06-11	2015	DENV-3	DENV-3	Dengue	Dengue			No	GI		3	DHF I	Previous	Secondary	DHF I	14.6	42	3	64	59	36								Fever			Headache	DENV-3	Dengue	Dengue	PCR, NS1, Serology
510	Bandung	Adult	1015101095	M	10.2861	5 - < 12 years	>5 - ≤18 years	0	2	2	5b		2015-06-12	2015	UNK		Typhoid	UNK			Heart Septal defect	Lower, GI		9		Previous		Typhoid fever	11.5	33	6.8	178	51	41								Fever					Typhoid	UNK
510	Bandung	Adult	1015101096	F	8.38604	5 - < 12 years	>5 - ≤18 years	0	2	1	1	Serology	2015-06-24	2015	DENV	DENV	Dengue	Dengue			Malnutrition	GI		7	DHF I	Previous	Secondary	DHF I	15.6	44	6	22	31	54								Fever				DENV	Dengue	Dengue	Serology
510	Bandung	Adult	1015101097	F	12.2491	12 - < 18 years	>5 - ≤18 years	1	3	2	4		2015-07-08	2015	UNK		Non Dengue	UNK			No	CNS, GI		1		Previous		Encephalitis	10.6	31	11	283	73	25								Fever			Convuls		Non Dengue	UNK
510	Bandung	Adult	1015101098	F	8.27105	5 - < 12 years	>5 - ≤18 years	1	2	2	4		2015-08-27	2015	UNK		Non Dengue	UNK			Cerebral palsy	CNS, Diar		3		Previous		Dysentri	10.9	30	7.3	210	58	20								Fever			Convuls		Non Dengue	UNK
510	Bandung	Adult	1015101099	M	3.09377	1-<5 years	≤5 years	1	3	2	4		2015-08-28	2015	UNK		Non Dengue	UNK			Abdominal TB	Lower, Skin, Diarr	1	12		Previous		Diarrhea	10.7	32	21	574	84	11								Annorexia,Fever,Lethargy		1			Non Dengue	UNK
510	Bandung	Adult	1015101100	M	15.77	12 - < 18 years	>5 - ≤18 years	1	2	1	1	Serology	2015-10-07	2015	Salmonella typhi		Typhoid	Salmonella			No	GI		8		Previous		Typhoid fever	12.1	33	6.7	57	60	33	0.63	0.34	0.29	69	68	10	0.95	Fever					Typhoid	Salmonella	Serology
510	Bandung	Adult	1015101101	F	7.17864	5 - < 12 years	>5 - ≤18 years	0	3	2	4		2015-10-23	2015	UNK		Non Dengue	UNK			Hypothyroid, Delay development	Upper, GI		3		Previous		Cellulitis	13.1	39	24.9	204	68	30								Annorexia,Fever					Non Dengue	UNK
510	Bandung	Adult	1015101102	F	17.2567	12 - < 18 years	>5 - ≤18 years	0	2	2	1	BC, Serology	2015-11-16	2015	Salmonella typhi		Typhoid	Salmonella			No	GI		6		Previous		Typhoid fever	13.9	41	7.9	180	79	18	0.24	0.08	0.16	35	34	19	0.67	Fever			Headache		Typhoid	Salmonella	BC, Serology
510	Bandung	Adult	1015101103	F	3.436	1-<5 years	≤5 years	0	3	2	3	Serology	2015-11-18	2015	Influenza B		Non Dengue	Influenza			No	Upper, GI		4		Previous		Atypical Pneumonia	11.5	35	30.9	193	84	14								Annorexia,Fever					Non Dengue	Influenza	Serology
510	Bandung	Adult	1015101104	F	15.989	12 - < 18 years	>5 - ≤18 years	1	2	1	2	IFA, Serology	2015-11-25	2015	Rickettsia typhi		Typhoid	Rickettsia			Anemia	Skin, GI		8		Previous		Typhoid fever	10.2	30	4.5	66	53	39	0.36	0.28	0.08	110	51		0.7	Annorexia,Chills,Fever	1		Headache		Typhoid	Rickettsia	IFA, Serology
510	Bandung	Adult	1015101105	M	1.06776	1-<5 years	≤5 years	0	2	2	4		2015-12-14	2015	UNK		Non Dengue	UNK			No	CNS, Lower, Diarr		4		Naive		Bacterial Meningoencephalitis	11.5	32	11	247	70	25								Chills,Fever	1		Convuls, Decreasecons		Non Dengue	UNK
510	Bandung	Adult	1015101106	F	3.78371	1-<5 years	≤5 years	1	2	2	4		2015-12-22	2015	UNK		Non Dengue	UNK			Malnutrition	Upper, GI		5		Previous		Tonsilopharyngitis	10.4	30	7.5	231	62	24								Annorexia,Fever					Non Dengue	UNK
510	Bandung	Adult	1015101107	M	14.5161	12 - < 18 years	>5 - ≤18 years	1	1	1	1	PCR, Serology	2016-01-07	2016	Salmonella typhi		Typhoid	Salmonella			No	Upper, GI		10		Previous		Typhoid fever	10.3	29	3.4	74	67	29	0.57	0.41	0.16	296	61		1.2	Annorexia,Chills,Fever,Lethargy	1	1	Headache		Typhoid	Salmonella	PCR, Serology
510	Bandung	Adult	1015101108	M	2.141	1-<5 years	≤5 years	1	2	1	1	PCR, NS1, Serology	2016-01-11	2016	DENV-1	DENV-1	Dengue	Dengue			Malnutrition	Upper, Diar		6	DF	Naive	Primary	DF	10.8	33	6.3	136	20	76								Annorexia,Fever				DENV-1	Dengue	Dengue	PCR, NS1, Serology
510	Bandung	Adult	1015101109	M	15.0691	12 - < 18 years	>5 - ≤18 years	0	2	1	1	PCR, Serology	2016-01-20	2016	DENV-4	DENV-4	Dengue	Dengue			No	Diarrhea		6	DHF I	Previous	Secondary	DHF I	14.9	40	6.6	112	56	33								Fever			Headache	DENV-4	Dengue	Dengue	PCR, Serology
510	Bandung	Adult	1015101110	F	5.96304	5 - < 12 years	>5 - ≤18 years	0	2	1	1	NS1, Serology	2016-02-16	2016	DENV	DENV	Dengue	Dengue			No	Skin, GI	1	5	DF+HM	Previous	Secondary	DF	14.7	42	8.8	51	Not Done	Not Done								Fever			Headache	DENV	Dengue	Dengue	NS1, Serology
510	Bandung	Adult	1015101111	F	7.77276	5 - < 12 years	>5 - ≤18 years	0	3	2	4		2016-03-08	2016	UNK		Non Dengue	UNK			Epilepsy	CNS, Upper, GI		1		Previous		Viral Meningoencephalitis	13.5	41	15	389	42	43								Fever			Convuls, Decreasecons		Non Dengue	UNK
510	Bandung	Adult	1015101112	M	13.4209	12 - < 18 years	>5 - ≤18 years	0	1	1	1	PCR, NS1	2016-03-17	2016	DENV-2	DENV-2	Dengue	Dengue			No	GI		3	DHF I	Previous	Secondary	DHF I	14.5	43	1.9	41	61	29								Chills,Fever	1		Headache	DENV-2	Dengue	Dengue	PCR, NS1
510	Bandung	Adult	1015101113	M	7.83573	5 - < 12 years	>5 - ≤18 years	1	2	1	1	PCR, NS1, Serology	2016-03-24	2016	DENV-3	DENV-3	Dengue	Dengue			No	GI		10	DF	Naive	Primary	DF	11.4	32	5.3	90	29	65								Annorexia,Fever				DENV-3	Dengue	Dengue	PCR, NS1, Serology
510	Bandung	Adult	1015101114	M	8.72827	5 - < 12 years	>5 - ≤18 years	0	2	2	3	PCR, NS1, Serology	2016-04-01	2016	DENV-3	DENV-3	Non Dengue	Dengue			No	CNS, GI		2	Dengue Atypical	Previous	Secondary	Encephalitis	12.9	38	6.7	214	72	17								Fever			Convuls, Decreasecons	DENV-3	Non Dengue	Dengue	PCR, NS1, Serology
510	Bandung	Adult	1015101115	M	16.5667	12 - < 18 years	>5 - ≤18 years	0	1	1	1	PCR, NS1, Serology	2016-04-05	2016	DENV-1	DENV-1	Dengue	Dengue			No	Diarrhea		3	DF	Naive	Primary	DF	15.5	46	3.1	32	63	29								Fever			Headache	DENV-1	Dengue	Dengue	PCR, NS1, Serology
510	Bandung	Adult	1015101116	M	8.03559	5 - < 12 years	>5 - ≤18 years	0	2	2	1	PCR, NS1, Serology	2016-05-17	2016	DENV-2	DENV-2	Dengue	Dengue			No	GI		3	DHF I	Previous	Secondary	DHF I	13.8	41	6.7	187	60	32								Fever				DENV-2	Dengue	Dengue	PCR, NS1, Serology
510	Bandung	Adult	1015101117	M	17.5852	12 - < 18 years	>5 - ≤18 years	0	1	1	1	PCR, NS1, Serology	2016-06-17	2016	DENV-3	DENV-3	Dengue	Dengue				GI		5	DF	Previous	Secondary	Dengue infection without warning sign	14.2	41	3.8	45	76	16								Fever,Lethargy		1	Headache	DENV-3	Dengue	Dengue	PCR, NS1, Serology
510	Bandung	Pediatric	1015102001	F	56	45 - <65 years	>18 years	1	3	2	4		2013-09-09	2013	UNK		Non Dengue	UNK	UNK	1	Cholelithiasis	Upper, UTI, GI		8		Previous		Cholangitis	7.5	22	15.5	649	82	8								Annorexia,Chills,Fever,Nightsweat,Lethargy,Pale	1	1	Headache, Dizziness		Non Dengue	UNK
510	Bandung	Pediatric	1015102002	M	40.3559	25 - <45 years	>18 years	0	3	2	3	Serology	2013-09-10	2013	Influenza A		Non Dengue	Influenza			Lung TB	CNS, Lower, GI		1		Previous		Tendonitis	13	39	17.4	209	95	2								Annorexia,Chills,Fever,Lethargy	1	1	Convuls		Non Dengue	Influenza	Serology
510	Bandung	Pediatric	1015102003	F	26.2888	25 - <45 years	>18 years	1	1	1	1	BC	2013-09-12	2013	Staphylococcus aureus		Non Dengue	Other			SLE	Upper, Skin		8		Previous		Viral infection	11.7	35	2.4	118	33	58								Annorexia,Fever,Lethargy		1	Headache		Non Dengue	Other	BC
510	Bandung	Pediatric	1015102004	M	21.6975	18 - < 25 years	>18 years	0	1	1	1	PCR, Serology	2013-09-16	2013	DENV-1	DENV-1	Dengue	Dengue			No	UTI, Diar		4	DHF I	Previous	Secondary	DHF I	16.2	46	2	80	Not Done	Not Done								Annorexia,Chills,Fever,Lethargy	1	1	Headache, Dizziness	DENV-1	Dengue	Dengue	PCR, Serology
510	Bandung	Pediatric	1015102005	F	35.3593	25 - <45 years	>18 years	1	3	2	3	PCR	2013-10-03	2013	Streptococcus pneumoniae		Non Dengue	Streptococcus pneumonia			No	Lower, Diar		13		Previous		Fever	10.5	31	10	304	88	7								Annorexia,Fever,Nightsweat,Lethargy,Pale		1	Headache, Dizziness		Non Dengue	Streptococcus pneumonia	PCR
510	Bandung	Pediatric	1015102006	M	58.642	45 - <65 years	>18 years	1	3	2	4		2013-10-22	2013	UNK		Non Dengue	UNK			No	Upper, UTI, Diarr		4		Previous		UTI	11.3	32	15.3	222	83	8								Annorexia,Chills,Fever,Lethargy	1	1	Headache		Non Dengue	UNK
510	Bandung	Pediatric	1015102007	M	20.4545	18 - < 25 years	>18 years	0	1	1	1	PCR, Serology	2013-10-28	2013	DENV-2	DENV-2	Dengue	Dengue			No	Skin, GI	1	4	DHF I	Previous	Secondary	DHF I	15.2	44	3	115	31	62								Annorexia,Fever,Lethargy		1	Headache	DENV-2	Dengue	Dengue	PCR, Serology
510	Bandung	Pediatric	1015102008	M	40.7064	25 - <45 years	>18 years	1	2	1	2	Microscopic	2013-10-31	2013	Ascaris lumbricoides		Typhoid	Other	Syok septik	1	No	UTI, Skin, HB	1	5		Previous		Typhoid fever	7.9	22	4.3	90	76	18								Annorexia,Chills,Fever,Lethargy,Icterus	1	1	Headache, Dizziness		Typhoid	Other	Microscopic
510	Bandung	Pediatric	1015102009	F	58.1574	45 - <65 years	>18 years	1	3	2	4		2013-11-01	2013	UNK		Non Dengue	UNK			Choledocolithiasis, Tumor Pancreas	HB		1		Previous		Cholangitis	3.3	12	26.4	554	94	5								Annorexia,Chills,Fever,Lethargy,Icterus	1	1			Non Dengue	UNK
510	Bandung	Pediatric	1015102010	M	25.2019	25 - <45 years	>18 years	0	3	1	2	PCR, IFA, Serology	2013-11-06	2013	Rickettsia typhi		Typhoid	Rickettsia			No	Constitutional		7		Previous		Typhoid fever	17.7	48	14.6	71	83	13	1.33	1.15	0.18	50	83		1	Fever,Lethargy		1	Headache, Dizziness		Typhoid	Rickettsia	PCR, IFA, Serology
510	Bandung	Pediatric	1015102011	F	22.2697	18 - < 25 years	>18 years	0	1	1	2	PCR, NS1, Serology	2013-11-12	2013	DENV-3	DENV-3	Typhoid	Dengue			No	Upper, Diar		5	DF	Previous	Secondary	Typhoid fever	12.3	37	1.8	64	Not Done	Not Done								Chills,Fever,Lethargy	1	1	Headache, Dizziness	DENV-3	Typhoid	Dengue	PCR, NS1, Serology
510	Bandung	Pediatric	1015102012	M	78.4148	≥65 years	>18 years	0	3	1	4		2013-11-13	2013	UNK		Non Dengue	UNK			HHD, Stroke	CNS, Lower, Diarr		2		Previous		Diarrhea	14.1	41	20.2	140	91	6								Annorexia,Fever,Lethargy		1	Decreasecons		Non Dengue	UNK
510	Bandung	Pediatric	1015102013	F	45.3032	45 - <65 years	>18 years	1	3	2	4		2013-11-15	2013	UNK		Non Dengue	UNK			No	Upper, Skin		4		Previous		UTI	11.7	34	12.2	247	72	18								Annorexia,Chills,Fever,Lethargy,Pale	1	1	Headache		Non Dengue	UNK
510	Bandung	Pediatric	1015102014	M	44.1396	25 - <45 years	>18 years	0	1	1	1	PCR, Serology	2013-11-20	2013	DENV-3	DENV-3	Dengue	Dengue			No	Upper		3	DHF I	Previous	Secondary	DHF I	14.8	43	3.1	78	77	16								Annorexia,Chills,Fever,Lethargy	1	1	Headache	DENV-3	Dengue	Dengue	PCR, Serology
510	Bandung	Pediatric	1015102015	F	22.256	18 - < 25 years	>18 years	0	1	1	1	PCR, Serology	2013-12-09	2013	DENV-3	DENV-3	Dengue	Dengue			No	GI		4	DF	Previous	Secondary	DF	14.5	41	2.3	61	47	43								Fever,Lethargy		1	Headache	DENV-3	Dengue	Dengue	PCR, Serology
510	Bandung	Pediatric	1015102016	F	66.4367	≥65 years	>18 years	0	2	1	3	PCR, Serology	2013-12-13	2013	Rickettsia typhi		Non Dengue	Rickettsia			Asthma bronchiale	Upper, Diar		8		Previous		Bronchitis	13.9	39	6.4	134	73	19	0.43	0.28	0.15	22	0.71		0.8	Fever,Lethargy		1	Headache, Dizziness		Non Dengue	Rickettsia	PCR, Serology
510	Bandung	Pediatric	1015102017	F	71.3895	≥65 years	>18 years	0	2	2	2	PCR, Serology	2013-12-17	2013	Chikungunya		Dengue	Chikungunya			No	Upper		2		Previous		DHF I	13.2	39	6.8	161	84	8								Fever,Lethargy		1	Headache		Dengue	Chikungunya	PCR, Serology
510	Bandung	Pediatric	1015102018	F	47.2005	45 - <65 years	>18 years	0	3	2	4		2013-12-24	2013	UNK		Non Dengue	UNK			Hypertension	Lower, UTI		8		Previous		UTI	14	41	13.5	258	90	7								Fever,Lethargy		1			Non Dengue	UNK
510	Bandung	Pediatric	1015102019	M	26.2341	25 - <45 years	>18 years	1	2	1	1	PCR, Serology	2014-01-03	2014	Leptospira		Lepto	Lepto			No	UTI, Diar		6		Previous		Leptospirosis	11.8	33	9.6	114	88	7								Annorexia,Fever,Lethargy		1	Headache, Dizziness		Lepto	Lepto	PCR, Serology
510	Bandung	Pediatric	1015102020	M	24.345	18 - < 25 years	>18 years	0	3	1	2	PCR, IFA, Serology	2014-01-07	2014	Rickettsia typhi		Typhoid	Rickettsia			No	Skin, Diar		8		Previous		Typhoid fever	13.7	37	10.3	110	65	26	0.55	0.35	0.2	126	152		1.1	Fever			Headache		Typhoid	Rickettsia	PCR, IFA, Serology
510	Bandung	Pediatric	1015102021	F	19.2088	18 - < 25 years	>18 years	0	2	2	1	Serology	2014-01-09	2014	Salmonella typhi		Typhoid	Salmonella			No	Lower, GI		13		Previous		Typhoid fever	12.1	34	7.7	208	66	23	0.32	0.19	0.13	51	35		0.8	Annorexia,Chills,Fever,Nightsweat,Lethargy	1	1	Headache, Dizziness		Typhoid	Salmonella	Serology
510	Bandung	Pediatric	1015102022	M	52.783	45 - <65 years	>18 years	0	2	2	2	Serology	2014-01-17	2014	Influenza A		Dengue	Influenza			COPD, Hypertension	Upper, GI		3		Previous		DHF I	17.5	48	9.7	169	69	19								Annorexia,Fever			Headache		Dengue	Influenza	Serology
510	Bandung	Pediatric	1015102023	F	20.6105	18 - < 25 years	>18 years	0	2	1	2	PCR, Serology	2014-01-28	2014	DENV-3	DENV-3	Typhoid	Dengue			No	Skin, GI		6	DF+HM	Previous	Secondary	Typhoid fever	12.9	37.9	4.3	66	Not Done	Not Done								Fever,Lethargy		1	Headache	DENV-3	Typhoid	Dengue	PCR, Serology
510	Bandung	Pediatric	1015102024	F	21.6126	18 - < 25 years	>18 years	0	2	2	2	PCR, Serology	2014-01-29	2014	DENV-3	DENV-3	Non Dengue	Dengue			No	UTI, Skin, GI	1	5	DF+HM	Previous	Secondary	Morbili	13.5	36	7.1	158	83	9								Chills,Fever	1		Headache	DENV-3	Non Dengue	Dengue	PCR, Serology
510	Bandung	Pediatric	1015102025	F	19.1211	18 - < 25 years	>18 years	1	1	1	1	Serology	2014-02-07	2014	Salmonella typhi		Typhoid	Salmonella			No	Diarrhea		10		Naive		Typhoid fever	10.4	30	2.9	44	85	12								Chills,Fever,Lethargy	1	1	Headache		Typhoid	Salmonella	Serology
510	Bandung	Pediatric	1015102026	M	29.6674	25 - <45 years	>18 years	0	3	2	5b		2014-02-14	2014	UNK		Typhoid	UNK			Lymphadenitis TB	GI		8		Previous		Typhoid fever	14.3	41	11.6	220	69	22								Annorexia,Chills,Fever,Lethargy	1	1	Headache		Typhoid	UNK
510	Bandung	Pediatric	1015102027	F	30.4942	25 - <45 years	>18 years	1	1	1	4		2014-02-17	2014	UNK		Non Dengue	UNK	Unknown	1	Multiple myeloma	Skin, GI	1	8		Previous		Acute leukemia	8.3	23.9	2.1	7	45	53								Annorexia,Chills,Fever,Lethargy,Pale	1	1	Headache		Non Dengue	UNK
510	Bandung	Pediatric	1015102028	F	74.5133	≥65 years	>18 years	0	2	2	1	Culture	2014-02-28	2014	Escherichia coli		Non Dengue	E coli			HHD, CHF	Lower, UTI, Diarr		4		Previous		UTI	13.2	39	7.5	194	81	16								Annorexia,Chills,Fever,Pruritus,Lethargy	1	1			Non Dengue	E coli	Culture
510	Bandung	Pediatric	1015102029	M	35.7344	25 - <45 years	>18 years	1	2	1	1	PCR	2014-03-04	2014	DENV-3	DENV-3	Dengue	Dengue			No	Lower, Diar		5	DHF I	Previous	Secondary	DHF I	11.1	31	6.3	64	83	8								Fever			Headache	DENV-3	Dengue	Dengue	PCR
510	Bandung	Pediatric	1015102030	M	21.6756	18 - < 25 years	>18 years	0	2	1	2	PCR, IFA, Serology	2014-03-05	2014	Rickettsia typhi		Typhoid	Rickettsia			No	GI		7		Previous		Typhoid fever	15.2	42	7.2	47	64	28	0.34	0.26	0.08	38	24		0.9	Fever,Lethargy		1	Headache, Dizziness		Typhoid	Rickettsia	PCR, IFA, Serology
510	Bandung	Pediatric	1015102031	F	31.4825	25 - <45 years	>18 years	0	3	2	5b		2014-03-11	2014	UNK		Lepto	UNK			No	Upper, Skin, HB		3		Previous		Leptospirosis	13	39	22.3	197	93	4								Chills,Fever,Pruritus,Icterus	1		Headache, Dizziness		Lepto	UNK
510	Bandung	Pediatric	1015102032	F	38.2423	25 - <45 years	>18 years	0	3	1	1	PCR, Serology	2014-03-12	2014	Leptospira		Lepto	Lepto			No	HB		6		Previous		Leptospirosis	14.6	39	26.6	90	92	3	4.86	4.02	0.84	64	30	155	6.47	Fever,Lethargy		1			Lepto	Lepto	PCR, Serology
510	Bandung	Pediatric	1015102033	M	31.8001	25 - <45 years	>18 years	1	2	1	2	PCR, Serology	2014-04-01	2014	DENV-3	DENV-3	Non Dengue	Dengue			Evans syndrome (duscussed), Lung TB	Diarrhea		2	DF	Previous	Secondary	Colitis TB	8.7	27	4.2	50	78	15								Fever				DENV-3	Non Dengue	Dengue	PCR, Serology
510	Bandung	Pediatric	1015102034	F	30.8309	25 - <45 years	>18 years	0	1	2	4		2014-04-16	2014	UNK		Non Dengue	UNK			SLE	Skin, GI	1	4		Previous		SLE	12.2	35	3.7	196	69	25								Fever			Headache		Non Dengue	UNK
510	Bandung	Pediatric	1015102035	M	45.8289	45 - <65 years	>18 years	0	2	1	1	Serology	2014-04-30	2014	DENV	DENV	Dengue	Dengue			No	GI		3	DHF I	Previous	Secondary	DHF I	16.9	47	6.6	71	76	20								Fever,Lethargy		1	Headache, Dizziness	DENV	Dengue	Dengue	Serology
510	Bandung	Pediatric	1015102036	F	55.1841	45 - <65 years	>18 years	0	3	2	2	IFA, Serology	2014-04-30	2014	Rickettsia typhi		Typhoid	Rickettsia			No	GI		6		Previous		Typhoid fever	15.2	44	13	185	77	14	0.57	0.29	0.28	73	105	20	0.6	Fever,Lethargy		1	Headache		Typhoid	Rickettsia	IFA, Serology
510	Bandung	Pediatric	1015102037	F	55.2444	45 - <65 years	>18 years	0	3	2	1	Serology	2014-05-02	2014	Leptospira		Lepto	Lepto			No	Upper, Diar		6		Previous		Leptospirosis	13.1	38	12.6	167	82	12								Chills,Fever	1		Headache		Lepto	Lepto	Serology
510	Bandung	Pediatric	1015102038	F	80.8268	≥65 years	>18 years	0	3	1	4		2014-05-13	2014	UNK		Non Dengue	UNK			No	GI		5		Previous		Cellulitis	13.2	38	13.1	131	84	9								Fever,Lethargy		1			Non Dengue	UNK
510	Bandung	Pediatric	1015102039	F	51.0089	45 - <65 years	>18 years	0	3	2	4		2014-05-16	2014	UNK		Non Dengue	UNK			CHF, CKD, HHD, Hypertension	Lower, GI		5		Previous		Cellulitis	12.1	36	14.2	204	80	12								Annorexia,Chills,Fever,Lethargy	1	1	Headache		Non Dengue	UNK
510	Bandung	Pediatric	1015102040	F	28.5366	25 - <45 years	>18 years	0	2	1	1	PCR, Serology	2014-05-22	2014	DENV-3	DENV-3	Dengue	Dengue			No	Skin, GI	1	7	DHF I	Naive	Primary	DHF I	17.1	48	4.3	82	50	35								Fever			Headache	DENV-3	Dengue	Dengue	PCR, Serology
510	Bandung	Pediatric	1015102041	F	38.3956	25 - <45 years	>18 years	0	2	1	1	Serology	2014-05-28	2014	DENV	DENV	Dengue	Dengue			No	Skin, GI		7	DHF I	Previous	Secondary	DHF I	15.4	45	8.9	25	64	32								Annorexia,Chills,Fever	1			DENV	Dengue	Dengue	Serology
510	Bandung	Pediatric	1015102042	F	25.2621	25 - <45 years	>18 years	0	3	2	4		2014-05-28	2014	UNK		Non Dengue	UNK			Obesity	Upper, GI		11		Previous		Peritonitis	14.9	43	10.2	476	63	20								Annorexia,Chills,Fever,Lethargy	1	1			Non Dengue	UNK
510	Bandung	Pediatric	1015102043	M	56.9774	45 - <65 years	>18 years	0	2	1	3	PCR, Serology	2014-06-03	2014	Chikungunya		Non Dengue	Chikungunya			No	GI		5		Previous		Viral infection	15.1	42	6.1	118	28	64								Fever,Lethargy		1	Headache		Non Dengue	Chikungunya	PCR, Serology
510	Bandung	Pediatric	1015102044	F	47.6687	45 - <65 years	>18 years	0	2	2	2	IFA, Serology	2014-06-09	2014	Rickettsia typhi		Typhoid	Rickettsia			No	GI		7		Previous		Typhoid fever	12.7	37	7.7	181	53	38	0.21	0.12	0.09	31	31		0.8	Fever			Headache		Typhoid	Rickettsia	IFA, Serology
510	Bandung	Pediatric	1015102045	M	56.5859	45 - <65 years	>18 years	1	2	2	5a		2014-06-13	2014	UNK		Typhoid	UNK			Anemia	Upper, Diar		9		Previous		Typhoid fever	11.2	32	6.1	163	75	17								Chills,Fever,Lethargy	1	1	Headache		Typhoid	UNK
510	Bandung	Pediatric	1015102046	M	28.95	25 - <45 years	>18 years	0	2	1	3	PCR, Serology	2014-06-13	2014	Chikungunya		Non Dengue	Chikungunya			No	Skin, GI	1	2		Previous		Viral infection	16.9	46	7.3	148	68	21								Fever			Headache		Non Dengue	Chikungunya	PCR, Serology
510	Bandung	Pediatric	1015102047	F	72.0055	≥65 years	>18 years	0	3	1	3	Serology	2014-06-17	2014	Leptospira		Non Dengue	Lepto			No	Diarrhea		5		Previous		Diarrhea	13	36	18.1	119	94	3	0.7	0.56	0.14	40	32	56	1.18	Annorexia,Fever					Non Dengue	Lepto	Serology
510	Bandung	Pediatric	1015102048	F	21.6263	18 - < 25 years	>18 years	0	3	2	4		2014-07-03	2014	UNK		Non Dengue	UNK			No	CNS, Diar		3		Previous		Diarrhea	12.4	36	23	208	86	7								Fever,Lethargy		1	Decreasecons		Non Dengue	UNK
510	Bandung	Pediatric	1015102049	F	20.9555	18 - < 25 years	>18 years	1	2	2	3	PCR, Serology	2014-07-16	2014	Chikungunya		Non Dengue	Chikungunya			No	Skin	1	1		Previous		Cellulitis	11.6	36	8.6	300	73	17								Chills,Fever	1				Non Dengue	Chikungunya	PCR, Serology
510	Bandung	Pediatric	1015102050	M	40.4654	25 - <45 years	>18 years	0	3	2	1	PCR, Serology	2014-07-18	2014	Leptospira		Lepto	Lepto			No	Skin, Diar	1	10		Previous		Leptospirosis	14.9	40	27.6	285	80	9	4.15	3.84	0.31	26	28	459	8.81	Annorexia,Fever					Lepto	Lepto	PCR, Serology
510	Bandung	Pediatric	1015102051	M	62.423	45 - <65 years	>18 years	1	2	2	1	Microscopic	2014-08-05	2014	Mycobacterium tuberculosis		Non Dengue	M TB	Respiratory failure ec CAP	1	Lung TB	Lower, GI		2		Previous		Pneumonia	11.2	34	9.8	494	88	6								Annorexia,Fever,Nightsweat			Dizziness		Non Dengue	M TB	Microscopic
510	Bandung	Pediatric	1015102052	F	68.9719	≥65 years	>18 years	1	3	2	3	PCR, Serology	2014-08-07	2014	Influenza A H3N2		Non Dengue	Influenza			DM type II, Hypertension	Lower, GI		3		Previous		Atypical Pneumonia	10.3	30	10.3	289	82	9								Annorexia,Fever,Nightsweat,Lethargy		1			Non Dengue	Influenza	PCR, Serology
510	Bandung	Pediatric	1015102053	M	41.18	25 - <45 years	>18 years	0	3	1	1	PCR, Serology	2014-08-07	2014	Leptospira		Lepto	Lepto			No	Lower, UTI, HB		6		Naive		Leptospirosis	14.8	42	13.3	9	90	4	1.41	1.15	0.26	120	40	95	2.19	Annorexia,Chills,Fever,Lethargy,Icterus	1	1	Headache		Lepto	Lepto	PCR, Serology
510	Bandung	Pediatric	1015102054	F	87.165	≥65 years	>18 years	0	3	2	1	Culture	2014-08-14	2014	Klebsiella pneumoniae		Non Dengue	Other			COPD, Malnutrtition	Lower, GI		3		Previous		CAP	14.1	43	12.7	244	83	6								Fever					Non Dengue	Other	Culture
510	Bandung	Pediatric	1015102055	F	71.6359	≥65 years	>18 years	1	3	2	4		2014-08-20	2014	UNK		Non Dengue	UNK			CHF	Diarrhea		2		Previous		GEA	11.4	34	15	152	88	7								Fever,Lethargy		1	Dizziness		Non Dengue	UNK
510	Bandung	Pediatric	1015102056	F	34.2779	25 - <45 years	>18 years	0	2	2	4		2014-08-21	2014	UNK		Non Dengue	UNK			Haemorrhoid	Upper, Skin, GI	1	7		Previous		UTI	12.7	38	7.9	180	88	6								FeverPruritus					Non Dengue	UNK
510	Bandung	Pediatric	1015102057	M	24.1478	18 - < 25 years	>18 years	0	2	1	2	PCR, IFA, Serology	2014-08-22	2014	Rickettsia typhi		Dengue	Rickettsia			No	GI		6		Previous		DF	14.6	39	9.7	75	78	13	1.41	0.9	0.51			35	1	Fever			Headache		Dengue	Rickettsia	PCR, IFA, Serology
510	Bandung	Pediatric	1015102058	M	23.3676	18 - < 25 years	>18 years	0	2	1	1	Serology	2014-09-04	2014	DENV	DENV	Dengue	Dengue			No	Upper, Skin, Diarr		5	DHF I	Previous	Secondary	DHF I	20.8	58	8	18	69	22								Annorexia,Fever,Lethargy		1	Headache	DENV	Dengue	Dengue	Serology
510	Bandung	Pediatric	1015102059	M	39.7755	25 - <45 years	>18 years	1	3	2	1	Culture	2014-09-04	2014	Acinetobacter baumanii		Non Dengue	Other			Asthma bronchiale, COPD,	Lower		3		Previous		CAP	9.9	33	36.6	419	84	9								Annorexia,Fever,Nightsweat					Non Dengue	Other	Culture
510	Bandung	Pediatric	1015102060	M	40.4709	25 - <45 years	>18 years	0	3	2	3	PCR	2014-09-05	2014	Streptococcus pneumoniae		Non Dengue	Streptococcus pneumonia			Lung TB	Lower, GI		6		Previous		CAP	13.1	37	14.9	198	87	10								Chills,Fever,Nightsweat	1				Non Dengue	Streptococcus pneumonia	PCR
510	Bandung	Pediatric	1015102061	F	53.3361	45 - <65 years	>18 years	0	3	1	1	BC	2014-09-09	2014	Escherichia coli		Non Dengue	E coli			CAD, DM type II	GI		5		Previous		UTI	12.4	36	23.9	138	92	3								Chills,Fever	1				Non Dengue	E coli	BC
510	Bandung	Pediatric	1015102062	F	32.1561	25 - <45 years	>18 years	0	3	1	3	PCR	2014-09-16	2014	Streptococcus pneumoniae		Non Dengue	Streptococcus pneumonia			No	Skin, GI	1	6		Previous		CAP	12.2	36	11.4	123	90	5								Fever			Headache, Dizziness		Non Dengue	Streptococcus pneumonia	PCR
510	Bandung	Pediatric	1015102063	F	32.2902	25 - <45 years	>18 years	1	3	2	3	PCR	2014-09-17	2014	Streptococcus pneumoniae		Non Dengue	Streptococcus pneumonia			Lung TB	Lower, Diar		2		Previous		CAP	10.7	35	12	495	77	16								Annorexia,Fever,Nightsweat			Headache, Dizziness		Non Dengue	Streptococcus pneumonia	PCR
510	Bandung	Pediatric	1015102064	F	35.7344	25 - <45 years	>18 years	1	2	2	4		2014-09-18	2014	UNK		Non Dengue	UNK			No	Lower		1		Previous		Pleural effusion	11.7	35	9.6	366	69	20								FeverNightsweat					Non Dengue	UNK
510	Bandung	Pediatric	1015102065	F	32.9911	25 - <45 years	>18 years	0	2	1	4		2014-09-19	2014	UNK		Non Dengue	UNK			Heart Septal defect, CHF	Lower, Diar		2		Previous		Diarrhea	12.7	39	9.7	150	83	11								Fever,Lethargy		1	Headache, Dizziness		Non Dengue	UNK
510	Bandung	Pediatric	1015102066	F	19.0527	18 - < 25 years	>18 years	0	1	1	1	Serology	2014-09-23	2014	DENV	DENV	Dengue	Dengue			No	Upper, Skin, GI		4	DHF I	Previous	Secondary	DHF I	17.8	48	2.4	67	44	43								Fever,Lethargy		1	Headache	DENV	Dengue	Dengue	Serology
510	Bandung	Pediatric	1015102067	M	39.1102	25 - <45 years	>18 years	0	2	1	1	PCR, NS1, Serology	2014-09-25	2014	DENV-4	DENV-4	Dengue	Dengue			Hypertension	Skin, GI		3	DHF I	Previous	Secondary	DHF I	17.7	53	4.6	25	52	33								Annorexia,Fever			Headache, Dizziness	DENV-4	Dengue	Dengue	PCR, NS1, Serology
510	Bandung	Pediatric	1015102068	M	76.0192	≥65 years	>18 years	1	3	2	1	Culture, PCR	2014-09-29	2014	Enterobacter cloacae		Non Dengue	Other			COPD, Lung TB	Lower		4		Previous		CAP	11.6	35	15.4	369	90	3								Annorexia,Fever,Nightsweat					Non Dengue	Other	Culture, PCR
510	Bandung	Pediatric	1015102069	M	19.0856	18 - < 25 years	>18 years	0	1	1	4		2014-10-14	2014	UNK		Non Dengue	UNK			Lymphadenitis TB	Skin, Diar		2		Previous		Drug eruption ec OAT	13.6	38	2.8	144	45	38								Annorexia,Fever,Nightsweat			Headache		Non Dengue	UNK
510	Bandung	Pediatric	1015102070	F	24.3559	18 - < 25 years	>18 years	0	2	2	5b		2014-10-17	2014	UNK		Typhoid	UNK			No	Upper, GI		10		Previous		Typhoid fever	12.2	37	6.4	330	Not Done	Not Done								Fever					Typhoid	UNK
510	Bandung	Pediatric	1015102071	M	42.6146	25 - <45 years	>18 years	0	3	2	5b		2014-10-17	2014	UNK		Typhoid	UNK			No	Upper, GI		4		Previous		Typhoid fever	18.1	51	12	174	Not Done	Not Done								Annorexia,Fever,Lethargy		1			Typhoid	UNK
510	Bandung	Pediatric	1015102072	M	28.46	25 - <45 years	>18 years	0	2	1	2	PCR, IFA, Serology	2014-10-24	2014	Rickettsia typhi		Lepto	Rickettsia			No	Skin, GI		6		Previous		Leptospirosis	14.1	39	6.7	57	76	14								Fever			Headache		Lepto	Rickettsia	PCR, IFA, Serology
510	Bandung	Pediatric	1015102073	M	38.5407	25 - <45 years	>18 years	0	3	2	2	PCR, Serology	2014-10-24	2014	Rickettsia typhi		Typhoid	Rickettsia			No	GI		8		Previous		Typhoid fever	14.1	40	10	179	61	29	0.53	0.21	0.32	113	125	24	0.98	Chills,Fever,Lethargy	1	1	Headache		Typhoid	Rickettsia	PCR, Serology
510	Bandung	Pediatric	1015102074	F	19.0965	18 - < 25 years	>18 years	0	2	1	1	Serology	2014-10-28	2014	Salmonella typhi		Typhoid	Salmonella			Grave's disease	GI		10		Previous		Typhoid fever	14.3	41	4.8	140	56	35	0.35	0.15	0.2	14	13	18	0.39	Annorexia,Fever,Lethargy		1	Headache		Typhoid	Salmonella	Serology
510	Bandung	Pediatric	1015102075	F	55.3785	45 - <65 years	>18 years	0	1	2	1	PCR, NS1, Serology	2014-10-28	2014	DENV-3	DENV-3	Dengue	Dengue			Gastric ulcer, Duodenal polip, Hypertension, Osteoarthritis	GI		4	DHF I	Previous	Secondary	DHF I	13.6	39	2.9	173	63	27								Annorexia,Fever,Lethargy		1	Headache	DENV-3	Dengue	Dengue	PCR, NS1, Serology
510	Bandung	Pediatric	1015102076	M	22.6831	18 - < 25 years	>18 years	1	2	1	3	PCR	2014-10-30	2014	Streptococcus pneumoniae		Non Dengue	Streptococcus pneumonia			CHF, CKD, SLE	Lower, Skin, GI	1	8		Previous		Lupus Nefritis (pneumonia?)	7.2	21	4.9	69	62	30								FeverLethargyPale		1			Non Dengue	Streptococcus pneumonia	PCR
510	Bandung	Pediatric	1015102077	M	19.666	18 - < 25 years	>18 years	1	1	1	4		2014-11-06	2014	UNK		Non Dengue	UNK	Unknown	1	Extra pulmonary TB	HB		5		Previous		Viral infection	9.7	28	1.9	71	65	23								Annorexia,Fever,Lethargy,Icterus		1	Headache		Non Dengue	UNK
510	Bandung	Pediatric	1015102078	F	73.6865	≥65 years	>18 years	0	3	2	1	BC, Culture	2014-11-12	2014	Pseudomonas cepacea		Non Dengue	Other			Asthma bronchiale	Lower, UTI		2		Previous		Bronchitis	12.3	38	32.5	168	89	3								Chills,Fever	1				Non Dengue	Other	BC, Culture
510	Bandung	Pediatric	1015102079	M	49.4127	45 - <65 years	>18 years	0	2	1	2	Serology	2014-11-13	2014	Chikungunya		Typhoid	Chikungunya			No	GI		2		Previous		Typhoid fever	14.9	42	5.1	150	59	26								Annorexia,Fever			Headache		Typhoid	Chikungunya	Serology
510	Bandung	Pediatric	1015102080	M	53.5578	45 - <65 years	>18 years	1	3	2	4		2014-11-25	2014	UNK		Non Dengue	UNK	Respiratory distress	1	Lung TB	Lower, HB		12		Previous		Abses paru	10.2	29	13.3	582	68	23								Annorexia,Fever,Nightsweat,Lethargy		1			Non Dengue	UNK
510	Bandung	Pediatric	1015102081	F	32.3532	25 - <45 years	>18 years	1	3	2	4		2014-12-08	2014	UNK		Non Dengue	UNK	Unknown	1	Choledocholithiasis	HB		7		Previous		Cholangitis, Choledocholithiasis	11.2	33	17.5	260	86	9								Fever,Icterus					Non Dengue	UNK
510	Bandung	Pediatric	1015102082	M	53.5852	45 - <65 years	>18 years	0	3	1	1	BC, Serology	2014-12-12	2014	Salmonella sp		Non Dengue	Salmonella	Unknown	1		Lower, Skin		7		Previous		Acute limb iscemic	14.6	41	21.8	43	35	50	2.09	1.44	0.65	160	55	53	0.72	Chills,Fever	1				Non Dengue	Salmonella	BC, Serology
510	Bandung	Pediatric	1015102083	F	62.7953	45 - <65 years	>18 years	0	3	2	4		2014-12-12	2014	UNK		Non Dengue	UNK			COPD, Hypertension	Lower		7		Previous		COPD	12.1	34	13.5	188	75	17								Fever					Non Dengue	UNK
510	Bandung	Pediatric	1015102084	M	41.5195	25 - <45 years	>18 years	1	3	2	1	Microscopic	2014-12-18	2014	Mycobacterium tuberculosis		Non Dengue	M TB	Unknown	1	Collitis TB, Spondilitys TB	Lower, Diar		1		Previous		Colitis TB	8.8	28	18.3	561	84	9								FeverNightsweat					Non Dengue	M TB	Microscopic
510	Bandung	Pediatric	1015102085	F	49.2813	45 - <65 years	>18 years	0	2	2	4		2014-12-19	2014	UNK		Non Dengue	UNK			Asthma bronchiale	Lower, GI		1		Previous		CAP	12.2	37	7.7	341	70	23								Chills,Fever	1				Non Dengue	UNK
510	Bandung	Pediatric	1015102086	F	29.1143	25 - <45 years	>18 years	0	2	2	4		2014-12-24	2014	UNK		Non Dengue	UNK			No	Lower, GI		3		Previous		Viral infection	14.4	43	4.3	226	75	13								Annorexia,Chills,Fever	1		Headache, Dizziness		Non Dengue	UNK
510	Bandung	Pediatric	1015102087	M	65.0267	≥65 years	>18 years	1	2	1	4		2014-12-24	2014	UNK		Non Dengue	UNK			No	Diarrhea		4		Previous		Diarrhea	11.5	32	7.7	64	83	9								Fever			Headache, Dizziness		Non Dengue	UNK
510	Bandung	Pediatric	1015102088	F	33.5414	25 - <45 years	>18 years	1	3	2	4		2014-12-30	2014	UNK		Non Dengue	UNK			Anemia	Upper		5		Previous		Hemolytic anemia	4.1	13	10.2	253	64	27								Chills,Fever,Lethargy,Pale	1	1	Headache		Non Dengue	UNK
510	Bandung	Pediatric	1015102089	M	26.6256	25 - <45 years	>18 years	0	3	1	1	PCR, Serology	2015-01-20	2015	Leptospira		Lepto	Lepto			No	Diarrhea		3		Previous		Leptospirosis	14.4	41	12	99	91	6								Chills,Fever,Lethargy	1	1	Headache		Lepto	Lepto	PCR, Serology
510	Bandung	Pediatric	1015102090	M	56.0082	45 - <65 years	>18 years	0	2	2	2	Serology	2015-02-04	2015	Salmonella typhi		Non Dengue	Salmonella			No	Constitutional		4		Previous		Viral infection	15.4	45	9.6	191	67	22	0.59	0.22	0.37	93	87	16	0.96	Chills,Fever,Lethargy	1	1			Non Dengue	Salmonella	Serology
510	Bandung	Pediatric	1015102091	M	70.0616	≥65 years	>18 years	0	2	2	2	PCR, Serology	2015-02-05	2015	Chikungunya		Non Dengue	Chikungunya			CAD, Hypertension	Lower		2		Previous		COPD	15.3	44	7.9	155	86	7								Fever					Non Dengue	Chikungunya	PCR, Serology
510	Bandung	Pediatric	1015102092	F	68.5366	≥65 years	>18 years	0	3	2	4		2015-02-10	2015	UNK		Non Dengue	UNK			Hypertiroid	Diarrhea		2		Previous		Diarrhea	13.8	41	12.9	165	87	8								Fever,Lethargy		1			Non Dengue	UNK
510	Bandung	Pediatric	1015102093	M	42.5955	25 - <45 years	>18 years	0	2	2	3	PCR, IFA, Serology	2015-02-17	2015	Rickettsia typhi		Non Dengue	Rickettsia			Hypertension	Diarrhea		5		Previous		Dysentri	16.7	47	8.4	221	68	23	0.25	0.19	0.06	52	47	25	1.34	Chills,Fever	1		Headache		Non Dengue	Rickettsia	PCR, IFA, Serology
510	Bandung	Pediatric	1015102094	M	69.4867	≥65 years	>18 years	0	3	2	4		2015-02-24	2015	UNK		Non Dengue	UNK			No	CNS, Upper, Diarr		1		Previous		Diarrhea	14.3	42	24.3	242	88	8								Fever			Decreasecons		Non Dengue	UNK
510	Bandung	Pediatric	1015102095	M	66.1246	≥65 years	>18 years	0	3	2	3	PCR, Serology	2015-03-02	2015	Influenza A H3N2		Non Dengue	Influenza			COPD, Hypertension, HHD	Lower		4		Previous		Bronchiectasis	15.6	45	21.2	382	76	17								Annorexia,Fever					Non Dengue	Influenza	PCR, Serology
510	Bandung	Pediatric	1015102096	M	55.1102	45 - <65 years	>18 years	0	1	1	1	PCR, NS1, Serology	2015-03-03	2015	DENV-3	DENV-3	Dengue	Dengue			HHD	GI		3	DHF I	Previous	Secondary	DHF I	15.8	44	3.9	97	64	23								Annorexia,Chills,Fever	1		Headache	DENV-3	Dengue	Dengue	PCR, NS1, Serology
510	Bandung	Pediatric	1015102097	F	19.6003	18 - < 25 years	>18 years	1	1	1	1	PCR, NS1, Serology	2015-03-13	2015	DENV-1	DENV-1	Dengue	Dengue			No	Upper, Skin		5	DHF I	Naive	Primary	DHF I	11.1	32	2.3	89	56	38								Chills,Fever	1			DENV-1	Dengue	Dengue	PCR, NS1, Serology
510	Bandung	Pediatric	1015102098	M	24.5421	18 - < 25 years	>18 years	0	2	2	2	PCR, Serology	2015-03-26	2015	Chikungunya		Non Dengue	Chikungunya			No	CNS, Upper, GI		4		Previous		HSV-1	15.5	45	8	156	64	24								Fever,Lethargy		1	Headache, Decreasecons		Non Dengue	Chikungunya	PCR, Serology
510	Bandung	Pediatric	1015102099	F	54.2697	45 - <65 years	>18 years	0	2	2	4		2015-03-27	2015	UNK		Non Dengue	UNK			No	GI		13		Previous		Enteritis	13	39	7.8	266	55	38								Annorexia,Fever,Lethargy		1			Non Dengue	UNK
510	Bandung	Pediatric	1015102100	M	23.1239	18 - < 25 years	>18 years	0	2	2	3	PCR, Serology	2015-03-27	2015	Chikungunya		Non Dengue	Chikungunya			No	GI		2		Previous		Viral infection	17.5	50	8.1	184	73	18								Fever			Headache, Dizziness		Non Dengue	Chikungunya	PCR, Serology
510	Bandung	Pediatric	1015102101	F	40.6927	25 - <45 years	>18 years	1	3	2	4		2015-04-02	2015	UNK		Non Dengue	UNK			Lung TB	Lower		4		Previous		Lung TB	7.3	24	16.9	395	82	14								Fever					Non Dengue	UNK
510	Bandung	Pediatric	1015102102	M	77.1444	≥65 years	>18 years	0	3	1	4		2015-04-02	2015	UNK		Non Dengue	UNK	Unknown	1	BPH, COPD	Lower, UTI, GI		5		Previous		COPD	15.3	46	15.5	139	90	5								Annorexia,Fever					Non Dengue	UNK
510	Bandung	Pediatric	1015102103	F	52.5092	45 - <65 years	>18 years	1	3	2	3	Serology	2015-04-15	2015	Salmonella typhi		Non Dengue	Salmonella			No	Diarrhea		1		Previous		Enteritis	11.3	34	10.3	193	91	7	0.52	0.15	0.37	33	42	12	0.76	Chills,Fever,Lethargy	1	1			Non Dengue	Salmonella	Serology
510	Bandung	Pediatric	1015102104	F	30.5791	25 - <45 years	>18 years	0	2	1	2	PCR, IFA, Serology	2015-04-21	2015	Rickettsia typhi		Lepto	Rickettsia			DM, Grave's disease	Upper, HB		7		Previous		Leptospirosis	14.3	39	5.9	44	83	14								Annorexia,Chills,Fever,Icterus	1		Headache, Dizziness		Lepto	Rickettsia	PCR, IFA, Serology
510	Bandung	Pediatric	1015102105	M	36.0411	25 - <45 years	>18 years	0	1	1	1	PCR, NS1, Serology	2015-04-28	2015	DENV-3	DENV-3	Dengue	Dengue			No	Skin, Diar		4	DHF I	Previous	Secondary	DHF I	17.5	48	2.3	66	65	28								Annorexia,Chills,Fever	1		Headache, Dizziness	DENV-3	Dengue	Dengue	PCR, NS1, Serology
510	Bandung	Pediatric	1015102106	M	33.1691	25 - <45 years	>18 years	0	3	2	3	Serology	2015-05-05	2015	Influenza A		Non Dengue	Influenza			Lung TB	Lower		2		Previous		Bronchiectasis	13.2	39	14.2	453	69	13								FeverNightsweat					Non Dengue	Influenza	Serology
510	Bandung	Pediatric	1015102107	F	65.8864	≥65 years	>18 years	0	3	1	1	Culture	2015-05-05	2015	Acinetobacter baumanii		Non Dengue	Other			COPD	Lower, GI		4		Previous		CAP	14.2	42	14.1	130	85	10								Chills,Fever	1				Non Dengue	Other	Culture
510	Bandung	Pediatric	1015102108	M	53.5195	45 - <65 years	>18 years	0	2	1	2	PCR, IFA, Serology	2015-05-20	2015	Rickettsia typhi		Typhoid	Rickettsia			CAD, DM type II	Skin, GI		8		Previous		Typhoid fever	14.1	39	8.9	84	75	20	0.6	1.31	0.71	53	60	44	1.21	Annorexia,Chills,Fever,Lethargy	1	1	Headache		Typhoid	Rickettsia	PCR, IFA, Serology
510	Bandung	Pediatric	1015102109	M	27.0226	25 - <45 years	>18 years	0	2	1	2	PCR, IFA, Serology	2015-05-22	2015	Rickettsia typhi		Typhoid	Rickettsia			No	Upper, Skin, GI	1	9		Previous		Typhoid fever	14.8	40	6.6	60	77	20	1.1	1.09	0.01	175	170	23	0.78	Annorexia,Fever,Lethargy		1	Headache		Typhoid	Rickettsia	PCR, IFA, Serology
510	Bandung	Pediatric	1015102110	F	27.77	25 - <45 years	>18 years	1	3	2	1	Microscopic	2015-06-09	2015	Amoeba		Non Dengue	Other			Thalassemia	Diarrhea		2		Previous		Amoebiasis	6.1	20	18.5	265	73	26								Annorexia,Chills,Fever,Lethargy,Pale	1	1	Dizziness		Non Dengue	Other	Microscopic
510	Bandung	Pediatric	1015102111	M	63.9836	45 - <65 years	>18 years	1	3	2	1	Culture, PCR	2015-06-23	2015	Acinetobacter baumanii		Non Dengue	Other	Death of unknown cause	1	CHF, HHD, Lung TB	Lower		3		Previous		CAP	12.4	38	16.8	197	89	8								FeverNightsweat					Non Dengue	Other	Culture, PCR
510	Bandung	Pediatric	1015102112	F	20.8734	18 - < 25 years	>18 years	0	1	1	1	PCR, Serology	2015-06-23	2015	DENV-3	DENV-3	Dengue	Dengue			No	Upper, Skin, GI		5	DHF I	Previous	Secondary	DHF I	13.1	39	3	75	40	47								Chills,Fever	1		Headache, Dizziness	DENV-3	Dengue	Dengue	PCR, Serology
510	Bandung	Pediatric	1015102113	M	48.0082	45 - <65 years	>18 years	0	3	2	5b		2015-06-29	2015	UNK		Typhoid	UNK			No	GI		11		Previous		Typhoid fever	13.1	38	13.1	475	70	21								Fever					Typhoid	UNK
510	Bandung	Pediatric	1015102114	F	28.0082	25 - <45 years	>18 years	0	3	2	1	Culture, PCR	2015-07-10	2015	Klebsiella pneumoniae		Non Dengue	Other			Cushing disease	Lower		2		Naive		CAP	12.4	35	15.7	205	77	17								Fever					Non Dengue	Other	Culture, PCR
510	Bandung	Pediatric	1015102115	F	26.0534	25 - <45 years	>18 years	0	1	1	1	PCR, NS1, Serology	2015-07-28	2015	DENV-4	DENV-4	Dengue	Dengue			No	Skin, GI		5	DHF I	Previous	Secondary	DHF I	12.4	36	3.4	68	52	32								Annorexia,Chills,Fever	1		Headache, Dizziness	DENV-4	Dengue	Dengue	PCR, NS1, Serology
510	Bandung	Pediatric	1015102116	M	18.7981	18 - < 25 years	>18 years	0	1	1	1	PCR, NS1, Serology	2015-07-31	2015	DENV-1	DENV-1	Dengue	Dengue			No	Diarrhea		4	DHF I	Previous	Secondary	DHF I	16	47	2.3	12	68	25								Annorexia,Fever,Lethargy		1	Headache, Dizziness	DENV-1	Dengue	Dengue	PCR, NS1, Serology
510	Bandung	Pediatric	1015102117	F	61.2923	45 - <65 years	>18 years	0	3	2	1	BC	2015-08-11	2015	Escherichia coli		Non Dengue	E coli			Hypertension	Lower		2		Previous		CAP	12.9	38	18.6	447	83	12								Fever,Lethargy		1	Headache		Non Dengue	E coli	BC
510	Bandung	Pediatric	1015102118	M	32.0739	25 - <45 years	>18 years	0	1	1	1	PCR, NS1, Serology	2015-08-27	2015	DENV-1	DENV-1	Dengue	Dengue			No	Skin, GI	1	5	DF+HM	Previous	Secondary	DF	15.8	44	2.8	34	70	22								Annorexia,Chills,Fever	1			DENV-1	Dengue	Dengue	PCR, NS1, Serology
510	Bandung	Pediatric	1015102119	M	26.3272	25 - <45 years	>18 years	0	2	1	1	PCR, NS1, Serology	2015-09-07	2015	DENV-2	DENV-2	Dengue	Dengue			No	GI		4	DHF I	Previous	Secondary	DHF I	19.5	53	4.6	22	56	31								Fever			Headache	DENV-2	Dengue	Dengue	PCR, NS1, Serology
510	Bandung	Pediatric	1015102120	M	29.6537	25 - <45 years	>18 years	0	3	2	1	Microscopic	2015-09-23	2015	Mycobacterium tuberculosis		Non Dengue	M TB			Lung TB	GI		4		Previous		Lung TB	16.1	47	12.9	192	71	16								Fever			Headache, Dizziness		Non Dengue	M TB	Microscopic
510	Bandung	Pediatric	1015102121	M	23.5044	18 - < 25 years	>18 years	0	2	1	1	PCR, NS1, Serology	2015-10-02	2015	DENV-3	DENV-3	Dengue	Dengue			No	Diarrhea		2	DF	Previous	Secondary	DF	14	40	5.5	104	79	11								Annorexia,Fever			Headache	DENV-3	Dengue	Dengue	PCR, NS1, Serology
510	Bandung	Pediatric	1015102122	M	23.3018	18 - < 25 years	>18 years	0	2	1	3	Serology	2015-10-15	2015	Influenza A		Typhoid	Influenza			No	GI		6		Previous		Typhoid fever	15.1	45	6	132	71	18								Fever			Headache		Typhoid	Influenza	Serology
510	Bandung	Pediatric	1015102123	F	24.6899	18 - < 25 years	>18 years	0	1	1	1	PCR, NS1, Serology	2015-10-16	2015	DENV-1	DENV-1	Dengue	Dengue			No	Upper, Skin, GI	1	5	DHF I	Previous	Secondary	DHF I	16.2	49	3.9	106	32	64								Annorexia,Fever			Headache, Dizziness	DENV-1	Dengue	Dengue	PCR, NS1, Serology
510	Bandung	Pediatric	1015102124	F	62.2916	45 - <65 years	>18 years	1	3	2	1	Culture	2015-10-19	2015	Escherichia coli		Non Dengue	E coli	Unknown	1	Asthma bronchiale, Gastric ulcer, Osteoarthritis	Lower, UTI, GI		2		Naive		UTI	8.5	27	25.4	428	77	19								Fever					Non Dengue	E coli	Culture
510	Bandung	Pediatric	1015102125	F	43.2526	25 - <45 years	>18 years	0	2	1	4		2015-10-21	2015	UNK		Non Dengue	UNK			SLE	Diarrhea		6		Previous		Diarrhea	14.4	42	4.5	108	87	10								Fever			Dizziness		Non Dengue	UNK
510	Bandung	Pediatric	1015102126	F	59.0281	45 - <65 years	>18 years	0	3	2	4		2015-11-04	2015	UNK		Non Dengue	UNK			CAD, Hypertension	GI		2		Previous		Erysipelas	12.8	39	11.2	229	83	15								Annorexia,Fever,Lethargy		1	Dizziness		Non Dengue	UNK
510	Bandung	Pediatric	1015102127	F	72.8186	≥65 years	>18 years	0	3	2	4		2015-11-06	2015	UNK		Non Dengue	UNK	Unknown	1	CHF, COPD, Hypertension	Lower		6		Previous		CAP	13.6	44	13.8	218	86	8								FeverNightsweat					Non Dengue	UNK
510	Bandung	Pediatric	1015102128	M	28.1999	25 - <45 years	>18 years	0	3	2	3	Serology	2015-11-13	2015	Influenza B		Non Dengue	Influenza			Heart Septal Defect	Upper		2		Previous		CAP	15.3	45	24.9	158	88	7								Fever					Non Dengue	Influenza	Serology
510	Bandung	Pediatric	1015102129	M	33.5003	25 - <45 years	>18 years	0	1	1	1	PCR, NS1, Serology	2015-11-18	2015	DENV-3	DENV-3	Dengue	Dengue			No	GI		5	DF	Previous	Secondary	DF	16.5	47	2.8	81	60	34								Annorexia,Fever			Headache	DENV-3	Dengue	Dengue	PCR, NS1, Serology
510	Bandung	Pediatric	1015102130	M	21.4839	18 - < 25 years	>18 years	0	2	1	2	BC	2015-11-25	2015	Salmonella typhi		Dengue	Salmonella			No	GI		5		Previous		DF	14.8	43	5.5	103	72	19	0.28	0.16	0.12	66	48		0.8	Fever					Dengue	Salmonella	BC
510	Bandung	Pediatric	1015102131	M	19.3374	18 - < 25 years	>18 years	0	2	1	1	PCR, NS1, Serology	2015-11-26	2015	DENV-3	DENV-3	Dengue	Dengue			No	GI		4	DF	Previous	Secondary	DF	16.6	45	5.3	76	67	30								Fever			Headache, Dizziness	DENV-3	Dengue	Dengue	PCR, NS1, Serology
510	Bandung	Pediatric	1015102132	M	43.7947	25 - <45 years	>18 years	0	2	1	5b		2016-01-05	2016	UNK		Typhoid	UNK			No	Upper, Skin, GI		5		Previous		Typhoid fever	14	40	6.6	90	85	11								Chills,Fever	1		Headache		Typhoid	UNK
510	Bandung	Pediatric	1015102133	F	65.0103	≥65 years	>18 years	0	3	1	2	PCR, IFA, Serology	2016-01-26	2016	Rickettsia typhi		Typhoid	Rickettsia			HHD, Hypertension	GI		5		Naive		Typhoid fever	13.1	38	15.9	79	66	26	0.84	0.76	0.08	57	23	28	0.66	Chills,Fever	1		Headache		Typhoid	Rickettsia	PCR, IFA, Serology
510	Bandung	Pediatric	1015102134	M	26.9733	25 - <45 years	>18 years	0	1	1	1	PCR, Serology	2016-01-29	2016	DENV-3	DENV-3	Dengue	Dengue			No	Skin	1	6	DHF I	Naive	Primary	DHF I	14.1	41	3.2	108	42	48								Fever			Headache	DENV-3	Dengue	Dengue	PCR, Serology
510	Bandung	Pediatric	1015102135	M	67.2991	≥65 years	>18 years	1	2	1	4		2016-02-02	2016	UNK		Non Dengue	UNK	Respiratory failure (Edema paru)	1	CKD, Hypertension, Stroke	Diarrhea		5		Previous		Sepsis	12.2	35	9	100	61	24								Annorexia,Fever,Lethargy		1			Non Dengue	UNK
510	Bandung	Pediatric	1015102136	M	33.6591	25 - <45 years	>18 years	0	1	1	1	PCR, Serology	2016-02-04	2016	DENV-3	DENV-3	Dengue	Dengue			No	GI		4	DHF I	Previous	Secondary	DHF I	15.5	47	2.3	60	82	15								Fever			Headache	DENV-3	Dengue	Dengue	PCR, Serology
510	Bandung	Pediatric	1015102137	F	35.4771	25 - <45 years	>18 years	0	2	2	3	PCR, Serology	2016-02-16	2016	DENV-3	DENV-3	Non Dengue	Dengue			No	GI		3	DF	Previous	Secondary	UTI	12.8	39	5.1	164	88	8								Fever				DENV-3	Non Dengue	Dengue	PCR, Serology
510	Bandung	Pediatric	1015102138	M	21.4264	18 - < 25 years	>18 years	0	2	1	1	PCR, Serology	2016-02-24	2016	DENV-3	DENV-3	Dengue	Dengue			No	GI		3	DHF I	Previous	Secondary	DHF I	17.6	51	4.4	84	87	9								Annorexia,Fever,Lethargy		1	Headache	DENV-3	Dengue	Dengue	PCR, Serology
510	Bandung	Pediatric	1015102139	F	21.681	18 - < 25 years	>18 years	0	1	1	1	PCR, NS1, Serology	2016-02-26	2016	DENV-1	DENV-1	Dengue	Dengue			No	UTI, Skin, GI		3	DHF I	Naive	Primary	DHF I	14.1	41	3.4	107	61	29								Fever				DENV-1	Dengue	Dengue	PCR, NS1, Serology
510	Bandung	Pediatric	1015102140	M	27.7235	25 - <45 years	>18 years	0	1	1	1	PCR, NS1, Serology	2016-03-02	2016	DENV-1	DENV-1	Dengue	Dengue			No	UTI, Skin, GI	1	4	DHF I	Previous	Secondary	DHF I	15.9	47	2.7	43	81	14								Annorexia,Chills,Fever,Lethargy	1	1	Headache	DENV-1	Dengue	Dengue	PCR, NS1, Serology
510	Bandung	Pediatric	1015102141	F	54.6612	45 - <65 years	>18 years	0	3	1	3	PCR, Serology	2016-03-03	2016	Rickettsia typhi		Non Dengue	Rickettsia	Sepsis yang tidak teratasi, Respiratory failure, Susp stroke PIS	1	Hypertension, Stroke	CNS, GI		3		Previous		Sepsis	14.7	41	11.1	97	69	16	0.53	0.2	0.33	20	18	11	0.48	Fever			Headache, Decreasecons		Non Dengue	Rickettsia	PCR, Serology
510	Bandung	Pediatric	1015102142	M	19.2088	18 - < 25 years	>18 years	0	2	1	2	PCR, Serology	2016-03-03	2016	Rickettsia typhi		Non Dengue	Rickettsia			No	Skin, GI		9		Naive		Viral infection	13.3	37	7.2	59	64	31	3.75	3.55	0.2	364	275		1	Fever			Headache		Non Dengue	Rickettsia	PCR, Serology
510	Bandung	Pediatric	1015102143	F	24.0493	18 - < 25 years	>18 years	1	3	2	4		2016-04-19	2016	UNK		Non Dengue	UNK			No	Upper, Skin		1		Previous		UTI	11.5	37	11.8	239	77	11								Annorexia,Chills,Fever,Lethargy	1	1			Non Dengue	UNK
510	Bandung	Pediatric	1015102144	F	28.3943	25 - <45 years	>18 years	1	1	1	1	Serology	2016-04-20	2016	DENV	DENV	Dengue	Dengue			No	GI		6	DF	Previous	Secondary	DF	10.7	33	3.1	58	53	42								Chills,Fever	1			DENV	Dengue	Dengue	Serology
510	Bandung	Pediatric	1015102145	F	32.6708	25 - <45 years	>18 years	0	1	1	1	PCR, Serology	2016-05-11	2016	DENV-3	DENV-3	Dengue	Dengue			No	Skin, GI	1	7	DHF I	Naive	Primary	DHF I	12.7	40	1.8	21	56	40								Fever			Headache	DENV-3	Dengue	Dengue	PCR, Serology
510	Bandung	Pediatric	1015102146	M	20.7775	18 - < 25 years	>18 years	0	3	2	4		2016-05-20	2016	UNK		Non Dengue	UNK			No	CNS, Upper, UTI, Diarr		2		Previous		GEA	16.3	49	11.9	184	67	20								Annorexia,Fever,Lethargy		1	Decreasecons, Dizziness		Non Dengue	UNK
510	Bandung	Pediatric	1015102147	M	69.9302	≥65 years	>18 years	1	1	1	3	PCR, Serology	2016-05-27	2016	DENV-3	DENV-3	Non Dengue	Dengue			COPD, Hypertension	GI		9	DF	Previous	Secondary	Viral infection	12.9	37	1.5	78	51	33								Fever,Lethargy		1	Headache, Dizziness	DENV-3	Non Dengue	Dengue	PCR, Serology
510	Bandung	Pediatric	1015102148	M	21.4073	18 - < 25 years	>18 years	0	2	1	1	Serology	2016-06-08	2016	DENV	DENV	Dengue	Dengue			No	Upper, Skin, Diarr	1	6	DHF I	Previous	Secondary	DHF I	17.2	46	9.1	88	41	55								Fever,Lethargy		1	Headache, Dizziness	DENV	Dengue	Dengue	Serology
510	Bandung	Pediatric	1015102149	M	20.7502	18 - < 25 years	>18 years	0	1	1	1	PCR, Serology	2016-06-14	2016	DENV-2	DENV-2	Dengue	Dengue			No	Upper, Skin, GI		6	DHF I	Previous	Secondary	DHF I	15.7	45	3.3	75	51	39								Fever,Lethargy		1	Headache	DENV-2	Dengue	Dengue	PCR, Serology
510	Bandung	Pediatric	1015102150	M	29.2567	25 - <45 years	>18 years	0	2	1	1	PCR, NS1, Serology	2016-06-15	2016	DENV-2	DENV-2	Dengue	Dengue			Asthma bronchiale, Hypertension	Upper, GI		3	DHF II	Previous	Secondary	DHF II	13.9	42	9.6	139	19	74								Fever				DENV-2	Dengue	Dengue	PCR, NS1, Serology
510	Bandung	Pediatric	1015102151	F	30.9788	25 - <45 years	>18 years	0	1	1	1	PCR, NS1, Serology	2016-06-30	2016	DENV-3	DENV-3	Dengue	Dengue			No	Diarrhea		4	DHF I	Previous	Secondary	DHF I	14.8	45	2.6	70	59	34								Fever				DENV-3	Dengue	Dengue	PCR, NS1, Serology
510	Bandung	Pediatric	1015102152	M	30.6639	25 - <45 years	>18 years	0	1	1	1	PCR, Serology	2013-07-19	2013	DENV-1	DENV-1	Dengue	Dengue			No	GI		4	DHF I	Previous	Secondary	DHF I	15.4	45	2.3	76	45	40								Annorexia,Fever				DENV-1	Dengue	Dengue	PCR, Serology
520	Denpasar	Adult	1015201002	M	15.6715	12 - < 18 years	>5 - ≤18 years	0	1	1	1	PCR, Serology	2013-08-12	2013	DENV-1	DENV-1	Dengue	Dengue			No	GI		5	DHF I	Previous	Secondary	DHF I	14.7	46	4	92.7	77	16.7								Annorexia,Chills,Fever	1		Headache	DENV-1	Dengue	Dengue	PCR, Serology
520	Denpasar	Adult	1015201003	M	10.2669	5 - < 12 years	>5 - ≤18 years	0	2	2	1	PCR, NS1	2013-08-20	2013	DENV-1	DENV-1	Non Dengue	Dengue			No	CNS, GI		3	Dengue Atypical	Previous	Secondary	Encephalitis	12.3	35	8.7	300	82	6.7								Annorexia,Fever			Decreasecons	DENV-1	Non Dengue	Dengue	PCR, NS1
520	Denpasar	Adult	1015201004	M	6.34086	5 - < 12 years	>5 - ≤18 years	0	3	2	2	Microscopic	2013-08-27	2013	Ascaris lumbricoides, Trichuris Trichiura		Non Dengue	Multiple			No	Skin		3		Naive		Urtikaria	12.5	37.5	19.3	449	82.6	14.9								FeverPruritus					Non Dengue	Multiple	Microscopic
520	Denpasar	Adult	1015201005	F	13.1636	12 - < 18 years	>5 - ≤18 years	0	2	2	3	PCR, Serology	2013-08-31	2013	Influenza B		Non Dengue	Influenza			CAD	Lower		4		Previous		CAP	14	44.6	6.9	248	73.9	13.9								Fever					Non Dengue	Influenza	PCR, Serology
520	Denpasar	Adult	1015201006	F	17.1225	12 - < 18 years	>5 - ≤18 years	0	1	1	1	PCR, Serology	2013-09-02	2013	DENV-1	DENV-1	Dengue	Dengue			No	GI		4	DHF I	Naive	Primary	DHF I	14.5	42.6	2.1	123	61.8	31								Fever				DENV-1	Dengue	Dengue	PCR, Serology
520	Denpasar	Adult	1015201007	F	7.95619	5 - < 12 years	>5 - ≤18 years	0	1	1	1	PCR, NS1, Serology	2013-09-03	2013	DENV-1	DENV-1	Dengue	Dengue			No	GI		4	DHF I	Previous	Secondary	DHF I	12.8	41.4	3.1	87.6	63.3	28.1								Fever			Headache	DENV-1	Dengue	Dengue	PCR, NS1, Serology
520	Denpasar	Adult	1015201008	M	4.21081	1-<5 years	≤5 years	0	3	2	1	Microscopic	2013-09-23	2013	Amoeba		Non Dengue	Other			No	CNS, Diar		1		Previous		Amoebic dysentri	13.4	41.6	19.8	302	79.6	13.9								Fever			Convuls, Decreasecons		Non Dengue	Other	Microscopic
520	Denpasar	Adult	1015201009	M	13.4018	12 - < 18 years	>5 - ≤18 years	0	1	1	1	PCR, NS1, Serology	2013-09-30	2013	DENV-1	DENV-1	Dengue	Dengue			No	GI		4	DHF I	Previous	Secondary	DHF I	16.3	46.9	3.4	84.7	78.7	16.7								Fever			Headache	DENV-1	Dengue	Dengue	PCR, NS1, Serology
520	Denpasar	Adult	1015201010	F	2.41752	1-<5 years	≤5 years	1	3	2	4		2013-10-09	2013	UNK		Non Dengue	UNK			Anemia	CNS, Upper, GI		5		Naive		Febrile convulsion	9.3	30.3	27.1	428	80.5	10								Fever			Convuls		Non Dengue	UNK
520	Denpasar	Adult	1015201011	M	13.1663	12 - < 18 years	>5 - ≤18 years	0	1	2	1	PCR, Serology	2013-10-29	2013	DENV-1	DENV-1	Dengue	Dengue			Haemophilia A	Constitutional		4	DF	Previous	Secondary	DF	14.6	42.2	2.8	161	53.5	33								Fever			Headache	DENV-1	Dengue	Dengue	PCR, Serology
520	Denpasar	Adult	1015201012	M	14.935	12 - < 18 years	>5 - ≤18 years	0	1	1	2	PCR, IFA, Serology	2013-11-07	2013	Rickettsia typhi		Typhoid	Rickettsia			No	Skin		6		Previous		Typhoid fever	16.1	45.9	4	30.4	66.6	25.9	0.44	0.19	0.25	83	32		0.6	Fever			Headache		Typhoid	Rickettsia	PCR, IFA, Serology
520	Denpasar	Adult	1015201013	M	14.9733	12 - < 18 years	>5 - ≤18 years	0	1	1	1	BC, Sputum PCR	2013-11-12	2013	Klebsiella pneumoniae		Dengue	Other			No	Upper, Skin, GI	1	7		Previous		DHF II	14.6	43.5	2.6	48.5	73.2	16.3								FeverNightsweat			Headache		Dengue	Other	BC, Sputum PCR
520	Denpasar	Adult	1015201014	M	1.31691	1-<5 years	≤5 years	0	3	2	4		2013-11-14	2013	UNK		Non Dengue	UNK			No	Lower, GI		2		Naive		Laryngitis	11.8	37.7	26.4	359	51.6	39.2								Fever					Non Dengue	UNK
520	Denpasar	Adult	1015201015	M	14.7023	12 - < 18 years	>5 - ≤18 years	0	1	2	1	PCR, Serology	2013-11-22	2013	DENV-1	DENV-1	Dengue	Dengue			No	Diarrhea		5	DF	Naive	Primary	DF	15.9	44.8	1.7	173	65.4	25								Fever			Headache	DENV-1	Dengue	Dengue	PCR, Serology
520	Denpasar	Adult	1015201016	M	15.5866	12 - < 18 years	>5 - ≤18 years	0	1	1	1	PCR, Serology	2013-12-12	2013	DENV-3	DENV-3	Dengue	Dengue			No	GI		4	DHF I	Previous	Secondary	DHF I	15.1	41.9	3.3	54	64.5	27.3								Fever				DENV-3	Dengue	Dengue	PCR, Serology
520	Denpasar	Adult	1015201017	M	9.60712	5 - < 12 years	>5 - ≤18 years	0	1	1	1	PCR, Serology	2014-01-15	2014	DENV-1	DENV-1	Dengue	Dengue			No	GI		7	DHF I	Naive	Primary	DHF I	13	38.3	4.3	105	61.7	28.2								Fever			Dizziness	DENV-1	Dengue	Dengue	PCR, Serology
520	Denpasar	Adult	1015201018	F	17.6783	12 - < 18 years	>5 - ≤18 years	0	2	2	1	PCR	2014-01-15	2014	DENV-1	DENV-1	Dengue	Dengue			DM type II	Upper, Skin		3	DHF I	Previous	Secondary	DHF I	13.7	38.6	6.5	155	83	8.8								Fever			Headache	DENV-1	Dengue	Dengue	PCR
520	Denpasar	Adult	1015201019	F	5.58522	5 - < 12 years	>5 - ≤18 years	0	1	1	1	PCR, Serology	2014-01-24	2014	DENV-3	DENV-3	Dengue	Dengue			Obesity	GI		5	DHF IV	Previous	Secondary	DHF IV	17.2	50	2.1	14.5	45.4	34.8								Fever,Lethargy		1		DENV-3	Dengue	Dengue	PCR, Serology
520	Denpasar	Adult	1015201020	F	6.13005	5 - < 12 years	>5 - ≤18 years	0	2	1	1	PCR	2014-02-04	2014	DENV-2	DENV-2	Dengue	Dengue			No	GI		5	DHF I	Previous	Secondary	DHF I	12.8	40.2	4.7	80.4	40.7	45.9								Annorexia,Fever			Headache	DENV-2	Dengue	Dengue	PCR
520	Denpasar	Adult	1015201021	F	6.54894	5 - < 12 years	>5 - ≤18 years	0	1	1	1	PCR, Serology	2014-02-05	2014	DENV-1	DENV-1	Dengue	Dengue			No	GI		6	DHF IV	Previous	Secondary	DHF IV	13.6	40.7	3.9	69.7	63.4	22.4								Fever				DENV-1	Dengue	Dengue	PCR, Serology
520	Denpasar	Adult	1015201022	F	2.48871	1-<5 years	≤5 years	1	2	2	4		2014-02-17	2014	UNK		Non Dengue	UNK			Malnutrition	Upper		9		Naive		Tonsilopharyngitis	9.2	30.5	7.6	480	41.5	47								Fever					Non Dengue	UNK
520	Denpasar	Adult	1015201023	M	2.10267	1-<5 years	≤5 years	1	2	2	4		2014-02-20	2014	UNK		Non Dengue	UNK			Anemia	CNS		1		Naive		Febrile convulsion	10	29.7	10.7	254	75	12								Fever			Convuls		Non Dengue	UNK
520	Denpasar	Adult	1015201024	M	16.6434	12 - < 18 years	>5 - ≤18 years	0	1	1	1	NS1, Serology	2014-02-24	2014	DENV	DENV	Dengue	Dengue			No	Upper, GI		4	DF	Previous	Secondary	DF	14.2	38.7	2.7	53	63.1	21.5								Fever			Headache	DENV	Dengue	Dengue	NS1, Serology
520	Denpasar	Adult	1015201025	M	12.0301	12 - < 18 years	>5 - ≤18 years	0	1	1	1	PCR, NS1	2014-02-27	2014	DENV-1	DENV-1	Dengue	Dengue			No	GI		5	DF	Previous	Secondary	DF	15.6	49.5	2.6	69.9	58.3	25.6								Fever				DENV-1	Dengue	Dengue	PCR, NS1
520	Denpasar	Adult	1015201026	M	10.6448	5 - < 12 years	>5 - ≤18 years	0	1	1	1	PCR, Serology	2014-02-28	2014	DENV-4	DENV-4	Dengue	Dengue			No	GI		5	DF	Previous	Secondary	DF	13.9	39.9	2.8	64	57.4	22.1								Fever				DENV-4	Dengue	Dengue	PCR, Serology
520	Denpasar	Adult	1015201027	F	12.4846	12 - < 18 years	>5 - ≤18 years	0	2	2	1	PCR, Serology	2014-03-22	2014	DENV-1	DENV-1	Dengue	Dengue			No	GI		3	DF	Previous	Secondary	DF	13.9	41.7	4.2	171	62.2	22.6								Fever,Lethargy		1	Headache	DENV-1	Dengue	Dengue	PCR, Serology
520	Denpasar	Adult	1015201028	F	17.4839	12 - < 18 years	>5 - ≤18 years	0	2	1	1	PCR	2014-04-02	2014	DENV-1	DENV-1	Dengue	Dengue			No	GI		3	DHF I	Previous	Secondary	DHF I	13	37.1	4.1	125	75.7	16.5								Annorexia,Fever				DENV-1	Dengue	Dengue	PCR
520	Denpasar	Adult	1015201029	F	12.293	12 - < 18 years	>5 - ≤18 years	0	1	1	1	PCR	2014-04-08	2014	DENV-1	DENV-1	Dengue	Dengue			No	GI		3	DF	Previous	Secondary	DF	13.9	42.5	3.3	91.8	59.4	27.9								Fever			Dizziness	DENV-1	Dengue	Dengue	PCR
520	Denpasar	Adult	1015201030	M	14.809	12 - < 18 years	>5 - ≤18 years	0	3	1	1	PCR, Serology	2014-04-22	2014	DENV-1	DENV-1	Dengue	Dengue			No	GI		3	DHF I	Previous	Secondary	DHF I	15.9	46.2	10.6	82.1	88.4	6.6								Annorexia,Fever			Headache	DENV-1	Dengue	Dengue	PCR, Serology
520	Denpasar	Adult	1015201031	F	14.1958	12 - < 18 years	>5 - ≤18 years	0	1	1	1	PCR, Serology	2014-04-23	2014	DENV-3	DENV-3	Dengue	Dengue			No	GI		4	DHF I	Previous	Secondary	DHF I	14.8	43.6	3.7	108	53.9	32								Fever,Lethargy		1		DENV-3	Dengue	Dengue	PCR, Serology
520	Denpasar	Adult	1015201032	F	16.9884	12 - < 18 years	>5 - ≤18 years	0	1	1	5b		2014-04-23	2014	UNK		Dengue	UNK			No	Constitutional	1	4		Previous		DHF I	12.3	39.2	2.7	90	51	30.4								Fever,Lethargy		1	Headache		Dengue	UNK
520	Denpasar	Adult	1015201033	M	15.2389	12 - < 18 years	>5 - ≤18 years	0	1	1	1	PCR, NS1, Serology	2014-06-30	2014	DENV-1	DENV-1	Dengue	Dengue			No	Skin, Diar	1	3	DHF I	Previous	Secondary	DHF I	16.2	43.8	2.9	37	59.4	27.9								Fever			Headache	DENV-1	Dengue	Dengue	PCR, NS1, Serology
520	Denpasar	Adult	1015201034	M	17.7659	12 - < 18 years	>5 - ≤18 years	0	1	1	1	PCR, Serology	2014-07-08	2014	DENV-3	DENV-3	Dengue	Dengue			No	GI		4	DF	Previous	Secondary	DF	16.3	46.5	2.9	99	66.5	19.6								Fever			Headache	DENV-3	Dengue	Dengue	PCR, Serology
520	Denpasar	Adult	1015201035	M	17.4292	12 - < 18 years	>5 - ≤18 years	0	1	1	1	PCR, Serology	2014-07-12	2014	DENV-1	DENV-1	Dengue	Dengue			No	Diarrhea		4	DHF II	Previous	Secondary	DHF II	14.7	44.6	2.5	43	74.4	17.6								Annorexia,Fever				DENV-1	Dengue	Dengue	PCR, Serology
520	Denpasar	Adult	1015201036	M	14.5927	12 - < 18 years	>5 - ≤18 years	0	1	1	1	PCR, NS1, Serology	2014-07-17	2014	DENV-3	DENV-3	Dengue	Dengue			Epilepsy	GI		4	DHF I	Previous	Secondary	DHF I	14.6	43.7	1.8	43.4	56.5	34								Fever,Lethargy		1	Headache	DENV-3	Dengue	Dengue	PCR, NS1, Serology
520	Denpasar	Adult	1015201037	M	17.2074	12 - < 18 years	>5 - ≤18 years	0	1	1	1	PCR, Serology	2014-07-17	2014	DENV-1	DENV-1	Dengue	Dengue			No	Lower, Skin, GI	1	5	DHF II	Previous	Secondary	DHF II	15.9	50.2	3.4	92.6	53	35.7								Annorexia,Fever			Headache	DENV-1	Dengue	Dengue	PCR, Serology
520	Denpasar	Adult	1015201038	F	17.8179	12 - < 18 years	>5 - ≤18 years	0	1	1	1	PCR, Serology	2014-07-23	2014	DENV-1	DENV-1	Dengue	Dengue			No	GI		5	DF	Previous	Secondary	DF	15.1	45	1.7	54	49.2	39.2								Fever			Dizziness	DENV-1	Dengue	Dengue	PCR, Serology
520	Denpasar	Adult	1015201039	M	15.937	12 - < 18 years	>5 - ≤18 years	0	2	2	5a		2014-09-08	2014	UNK		Dengue	UNK			No	Upper, GI		2		Previous		DHF II	14.6	46.2	4.9	172	69.4	16.6								Fever			Headache		Dengue	UNK
520	Denpasar	Adult	1015201040	M	13.3279	12 - < 18 years	>5 - ≤18 years	0	3	2	1	BC	2014-10-23	2014	Staphylococcus aureus		Non Dengue	Other			No	Upper, GI		4		Previous		CAP	15.5	42.8	16	218	93.8	3.6								Fever					Non Dengue	Other	BC
520	Denpasar	Adult	1015201041	F	16.9199	12 - < 18 years	>5 - ≤18 years	0	1	1	1	PCR	2015-02-27	2015	DENV-3	DENV-3	Dengue	Dengue			No	GI		4	DF	Previous	Secondary	DF	14.4	43.6	1.6	90.4	84.1	12.4								Fever			Headache	DENV-3	Dengue	Dengue	PCR
520	Denpasar	Adult	1015201042	M	15.1841	12 - < 18 years	>5 - ≤18 years	0	2	2	1	PCR, NS1, Serology	2015-03-18	2015	DENV-2	DENV-2	Dengue	Dengue			No	Constitutional		2	DHF I	Naive	Primary	DHF I	15	45	6.4	246	70.1	18.7								Fever			Headache	DENV-2	Dengue	Dengue	PCR, NS1, Serology
520	Denpasar	Adult	1015201043	M	14.0753	12 - < 18 years	>5 - ≤18 years	0	1	1	1	PCR, NS1, Serology	2015-03-23	2015	DENV-3	DENV-3	Dengue	Dengue			No	GI		4	DHF I	Previous	Secondary	DHF I	14.9	44.5	1.8	80.6	68.4	27.2								Annorexia,Fever			Headache	DENV-3	Dengue	Dengue	PCR, NS1, Serology
520	Denpasar	Adult	1015201044	F	15.217	12 - < 18 years	>5 - ≤18 years	0	1	1	1	PCR, Serology	2015-04-29	2015	DENV-3	DENV-3	Dengue	Dengue			No	Constitutional		4	DF	Previous	Secondary	DF	13.7	41.7	2.8	87	58.9	33.9								Fever,Lethargy		1		DENV-3	Dengue	Dengue	PCR, Serology
520	Denpasar	Adult	1015201045	F	10.5161	5 - < 12 years	>5 - ≤18 years	0	2	1	4		2015-06-12	2015	UNK		Non Dengue	UNK			No	Skin, GI		6		Previous		Fever	12.1	36.4	4.4	93	43.8	30.6								Fever					Non Dengue	UNK
520	Denpasar	Adult	1015201046	M	13.2895	12 - < 18 years	>5 - ≤18 years	1	1	1	1	PCR	2015-06-29	2015	DENV-3	DENV-3	Dengue	Dengue			No	GI		4	DHF I	Previous	Secondary	DHF I	7.4	22.1	1.3	41.3	58.9	28.6								Annorexia,Fever			Headache, Dizziness	DENV-3	Dengue	Dengue	PCR
520	Denpasar	Adult	1015201047	M	8.21629	5 - < 12 years	>5 - ≤18 years	0	2	2	4		2015-09-10	2015	UNK		Non Dengue	UNK			No	Upper		9		Naive		Kawasaki Disease	11.5	34.4	10.2	331	75.3	16.6								Fever					Non Dengue	UNK
520	Denpasar	Adult	1015201048	F	5.23751	5 - < 12 years	>5 - ≤18 years	0	3	2	5a		2015-09-10	2015	UNK		Typhoid	UNK			No	Diarrhea		9		Previous		Typhoid fever	11.9	36.2	13.9	393	57	24.1								Annorexia,Fever					Typhoid	UNK
520	Denpasar	Adult	1015201049	F	17.3799	12 - < 18 years	>5 - ≤18 years	0	1	1	1	PCR, Serology	2015-12-11	2015	DENV-3	DENV-3	Dengue	Dengue			No	GI	1	5	DHF II	Previous	Secondary	DHF II	13.9	43.3	2.1	57	74.6	18.6								Annorexia,Chills,Fever	1		Headache	DENV-3	Dengue	Dengue	PCR, Serology
520	Denpasar	Adult	1015201050	M	15.6194	12 - < 18 years	>5 - ≤18 years	0	1	1	1	PCR, Serology	2016-01-13	2016	DENV-1	DENV-1	Dengue	Dengue			No	GI		5	DF	Previous	Secondary	DF	14.2	44.2	4	127.8	62.5	24.9								Fever,Lethargy		1	Headache	DENV-1	Dengue	Dengue	PCR, Serology
520	Denpasar	Adult	1015201051	F	16.9446	12 - < 18 years	>5 - ≤18 years	0	1	1	1	PCR	2016-03-11	2016	DENV-2	DENV-2	Dengue	Dengue			No	Lower, GI		3	DF	Previous	Secondary	DF	12.8	37.7	4	33	79.2	13.9								Annorexia,Fever,Lethargy		1		DENV-2	Dengue	Dengue	PCR
520	Denpasar	Adult	1015201052	M	15.9808	12 - < 18 years	>5 - ≤18 years	0	1	1	3	NS1, Serology	2016-05-25	2016	DENV	DENV	Non Dengue	Dengue			No	GI		5	DF	Previous	Secondary	Fever	13.6	43.5	2.6	88.8	72.6	21.2								Fever			Dizziness	DENV	Non Dengue	Dengue	NS1, Serology
520	Denpasar	Adult	1015201053	M	17.5359	12 - < 18 years	>5 - ≤18 years	0	1	1	1	PCR, Serology	2016-06-24	2016	DENV-3	DENV-3	Dengue	Dengue			No	GI		6	DHF IV	Previous	Secondary	DHF IV	17.4	50.5	2.4	85.6	63.2	26.2								Annorexia,Fever			Headache	DENV-3	Dengue	Dengue	PCR, Serology
520	Denpasar	Pediatric	1015202001	M	21.1006	18 - < 25 years	>18 years	0	3	2	1	Microscopic	2013-07-18	2013	Mycobacterium tuberculosis		Non Dengue	M TB			Lung TB, Lymphadenitis TB	Upper		1		Previous		Lymphadenitis TB	14.9	45.7	11.5	320	Not Done	2.7								Fever					Non Dengue	M TB	Microscopic
520	Denpasar	Pediatric	1015202002	M	22.475	18 - < 25 years	>18 years	0	3	2	4		2013-07-29	2013	UNK		Non Dengue	UNK			No	HB		1		Previous		Cholecystitis	16.8	49.9	16.9	204	88.2	2.7								Chills,Fever,Icterus	1				Non Dengue	UNK
520	Denpasar	Pediatric	1015202003	M	30.7105	25 - <45 years	>18 years	0	2	2	5b		2013-08-01	2013	UNK		Typhoid	UNK			No	Upper, GI		15		Previous		Typhoid fever	14.4	44.2	6.3	279	53.4	33.9								Fever			Headache		Typhoid	UNK
520	Denpasar	Pediatric	1015202004	M	26.8775	25 - <45 years	>18 years	1	3	1	4		2013-08-31	2013	UNK		Non Dengue	UNK			Splenomegaly	Lower		6		Previous		Pneumonia	7.1	26.7	14.4	54.7	91.5	4								Fever					Non Dengue	UNK
520	Denpasar	Pediatric	1015202005	M	57.8097	45 - <65 years	>18 years	0	3	1	3	PCR	2013-09-06	2013	Mycoplasma pneumoniae		Non Dengue	Other			CKD, HSD	Lower, UTI		2		Previous		CAP	13.2	42.3	11.6	137	79.7	10								Fever					Non Dengue	Other	PCR
520	Denpasar	Pediatric	1015202006	F	18.5051	18 - < 25 years	>18 years	0	1	1	1	PCR, Serology	2013-09-09	2013	DENV-1	DENV-1	Dengue	Dengue			No	GI		4	DHF I	Previous	Secondary	DHF I	13.7	41.4	2.5	104	58.6	28.7								Fever,Lethargy		1	Headache	DENV-1	Dengue	Dengue	PCR, Serology
520	Denpasar	Pediatric	1015202007	F	49.4018	45 - <65 years	>18 years	0	3	2	1	Culture, PCR, Serology	2013-09-12	2013	Moraxella catarrhalis, Influenza B		Non Dengue	Multiple	Unknown	1	RHD	Lower, GI		3		Previous		CAP	13.9	41.2	20.3	344	89.7	5								Fever					Non Dengue	Multiple	Culture, PCR, Serology
520	Denpasar	Pediatric	1015202008	F	33.7112	25 - <45 years	>18 years	1	2	2	3	PCR	2013-09-16	2013	Streptococcus pneumoniae		Non Dengue	Streptococcus pneumonia			HIV	Lower, Skin, Diarr		2		Previous		Pneumonia	11.7	33.8	6.8	235	70.3	22.9								Annorexia,Fever					Non Dengue	Streptococcus pneumonia	PCR
520	Denpasar	Pediatric	1015202009	F	37.7385	25 - <45 years	>18 years	1	1	2	4		2013-09-26	2013	UNK		Non Dengue	UNK			SLE	Constitutional		3		Previous		UTI	10.8	32.2	1.5	195	74.3	16								Fever					Non Dengue	UNK
520	Denpasar	Pediatric	1015202010	M	34.7488	25 - <45 years	>18 years	0	3	2	4		2013-10-01	2013	UNK		Non Dengue	UNK			No	Lower, GI		6		Previous		Pneumonia	16.2	48.1	10.8	265	84	10.7								Annorexia,Fever					Non Dengue	UNK
520	Denpasar	Pediatric	1015202011	M	52.7611	45 - <65 years	>18 years	0	2	1	1	BC	2013-10-05	2013	Escherichia coli		Non Dengue	E coli			CKD	Upper, Skin		2		Previous		UTI	13.4	38.6	9.2	134	90.7	7.1								Fever					Non Dengue	E coli	BC
520	Denpasar	Pediatric	1015202012	M	39.9425	25 - <45 years	>18 years	0	2	2	2	IFA, Serology	2013-10-14	2013	Rickettsia typhi		Typhoid	Rickettsia			No	Constitutional		8		Previous		Typhoid fever	15.3	44.9	6.9	166	73.1	21	0.46	0.13	0.33	83	81		1.2	Fever			Headache		Typhoid	Rickettsia	IFA, Serology
520	Denpasar	Pediatric	1015202013	M	22.6776	18 - < 25 years	>18 years	0	2	2	2	PCR, Serology	2013-10-25	2013	Measles virus		Dengue	Other			No	Upper, Skin, GI	1	5		Previous		DHF I	14.8	44.9	5	151	84.7	8.6								Fever			Headache		Dengue	Other	PCR, Serology
520	Denpasar	Pediatric	1015202014	F	33.9713	25 - <45 years	>18 years	1	2	2	4		2013-10-31	2013	UNK		Non Dengue	UNK	Syok septik	1	No	Diarrhea		8		Previous		Pneumonia	7.6	23.1	8	183	81	11.5								Fever					Non Dengue	UNK
520	Denpasar	Pediatric	1015202015	M	27.8549	25 - <45 years	>18 years	0	1	1	1	PCR, Serology	2013-11-07	2013	DENV-4	DENV-4	Dengue	Dengue			No	GI		4	DHF I	Previous	Secondary	DHF I	13.8	41.7	2.4	112	72.2	22.4								Fever			Headache	DENV-4	Dengue	Dengue	PCR, Serology
520	Denpasar	Pediatric	1015202016	F	27.5373	25 - <45 years	>18 years	0	3	2	4		2013-11-14	2013	UNK		Non Dengue	UNK			No	Upper, Skin		3		Previous		Cholecystitis	12.3	36.5	20.5	177	90	4.2								Chills,Fever	1				Non Dengue	UNK
520	Denpasar	Pediatric	1015202017	M	51.8932	45 - <65 years	>18 years	0	2	1	1	PCR, NS1, Serology	2013-11-15	2013	DENV-1	DENV-1	Dengue	Dengue			No	Upper		5	DHF I	Previous	Secondary	DHF I	15.8	49.1	6.1	90.6	78.7	12.5								Annorexia,Fever			Headache	DENV-1	Dengue	Dengue	PCR, NS1, Serology
520	Denpasar	Pediatric	1015202018	F	39.2717	25 - <45 years	>18 years	1	3	2	4		2013-11-21	2013	UNK		Non Dengue	UNK			Anemia	Upper, GI		3		Previous		PID	4.9	18.6	20.3	363	85	9.8								Chills,Fever	1				Non Dengue	UNK
520	Denpasar	Pediatric	1015202019	M	29.4073	25 - <45 years	>18 years	0	3	2	1	Microscopic	2013-11-22	2013	Amoeba		Non Dengue	Other			No	Diarrhea		2		Previous		Amoebic dysentri	15	43.2	11.6	175	85.1	8.8								Fever					Non Dengue	Other	Microscopic
520	Denpasar	Pediatric	1015202020	F	48.9008	45 - <65 years	>18 years	1	2	2	5b		2013-11-25	2013	UNK		Typhoid	UNK			Ca cervix	GI		15		Previous		Typhoid fever	11.1	33.5	8.8	346	85	8.5								Fever			Headache		Typhoid	UNK
520	Denpasar	Pediatric	1015202021	F	55.2498	45 - <65 years	>18 years	0	3	2	1	BC, Culture	2013-11-25	2013	Enterococcus, Staphylococcus aureus		Non Dengue	Multiple	Unknown	1	DM type II	Skin, GI		3		Previous		UTI	13	37.2	21.9	210	86.3	4.8								Fever,Lethargy		1			Non Dengue	Multiple	BC, Culture
520	Denpasar	Pediatric	1015202022	M	44.6023	25 - <45 years	>18 years	1	2	1	2	IFA, Serology	2013-11-27	2013	Rickettsia typhi		Typhoid	Rickettsia			Osteoarthritis	GI		11		Previous		Typhoid fever	12.8	37.1	6.6	147	69.4	22.1	0.39	0.2	0.19	124	102		1	Fever			Headache		Typhoid	Rickettsia	IFA, Serology
520	Denpasar	Pediatric	1015202023	M	29.5113	25 - <45 years	>18 years	0	2	1	1	BC	2013-11-28	2013	Escherichia coli		Non Dengue	E coli			No	Diarrhea		1		Previous		UTI	13.7	41.6	5.6	78	90.6	8.7								Chills,Fever	1				Non Dengue	E coli	BC
520	Denpasar	Pediatric	1015202024	M	20.9665	18 - < 25 years	>18 years	0	1	1	1	PCR, NS1, Serology	2013-12-02	2013	DENV-2	DENV-2	Dengue	Dengue			No	GI		4	DHF I	Previous	Secondary	DHF I	16.3	45.4	4	72	53.7	32								Fever				DENV-2	Dengue	Dengue	PCR, NS1, Serology
520	Denpasar	Pediatric	1015202025	F	50.9678	45 - <65 years	>18 years	0	3	2	1		2013-12-04	2013	Streptococcus pyogenes		Non Dengue	Other			DM type II	Upper, Skin, GI		2		Previous		Ulcer diabetic	12	37.1	30.2	326	90.9	4.1								Fever					Non Dengue	Other
520	Denpasar	Pediatric	1015202026	F	84.9281	≥65 years	>18 years	1	3	2	1	BC	2013-12-05	2013	Escherichia coli		Non Dengue	E coli			Anemia	Upper		8		Previous		Pneumonia	10	32.3	12.9	170	95.5	3.3								Fever					Non Dengue	E coli	BC
520	Denpasar	Pediatric	1015202027	M	70.9021	≥65 years	>18 years	0	3	2	4		2013-12-05	2013	UNK		Non Dengue	UNK			COPD, Hypertension	Lower		5		Previous		COPD	15.1	46.9	15.4	153	87.1	4.5								Fever					Non Dengue	UNK
520	Denpasar	Pediatric	1015202028	F	31.3347	25 - <45 years	>18 years	0	2	1	2	PCR, IFA, Serology	2013-12-09	2013	Rickettsia typhi		Dengue	Rickettsia			No	GI		8		Previous		DHF I	13.6	39.7	7.2	98.7	71.2	21.1	0.83	0.65	0.18	100	126		0.9	Fever			Headache		Dengue	Rickettsia	PCR, IFA, Serology
520	Denpasar	Pediatric	1015202029	M	51.4278	45 - <65 years	>18 years	1	3	2	1	Culture	2013-12-10	2013	Staphylococcus aureus		Non Dengue	Other			DM type II	Skin		4		Previous		Ulcer diabetic	12.8	38.6	21	385	84.4	6.9								Fever					Non Dengue	Other	Culture
520	Denpasar	Pediatric	1015202030	M	27.8658	25 - <45 years	>18 years	0	2	1	1	PCR, NS1, Serology	2014-01-06	2014	DENV-1	DENV-1	Dengue	Dengue			No	Skin, GI		5	DHF I	Previous	Secondary	DHF I	16	44.8	4.2	68	63.1	24.2								Fever			Headache	DENV-1	Dengue	Dengue	PCR, NS1, Serology
520	Denpasar	Pediatric	1015202031	M	38.0096	25 - <45 years	>18 years	1	3	2	3	PCR	2014-01-07	2014	Streptococcus pneumoniae		Non Dengue	Streptococcus pneumonia			DM type II	Skin, GI		2		Previous		Diabetic ulcer	12.5	36.3	17.8	245	87.2	5.7								Fever					Non Dengue	Streptococcus pneumonia	PCR
520	Denpasar	Pediatric	1015202032	F	48.0383	45 - <65 years	>18 years	0	2	2	3	PCR, Serology	2014-01-14	2014	Influenza A H1N1 pdm		Non Dengue	Influenza			Lung TB	Lower, GI		5		Previous		CAP	13.2	38.6	6.9	270	72.9	14.7								Chills,Fever	1				Non Dengue	Influenza	PCR, Serology
520	Denpasar	Pediatric	1015202033	F	31.8111	25 - <45 years	>18 years	0	1	1	1	PCR, NS1, Serology	2014-01-20	2014	DENV-1	DENV-1	Dengue	Dengue			No	GI		6	DHF I	Previous	Secondary	DHF I	14.7	42.3	4	91	72.5	14.9								Fever			Headache	DENV-1	Dengue	Dengue	PCR, NS1, Serology
520	Denpasar	Pediatric	1015202034	F	18.7953	18 - < 25 years	>18 years	0	1	1	1	PCR, NS1	2014-01-21	2014	DENV-1	DENV-1	Dengue	Dengue			No	GI		4	DHF I	Previous	Secondary	DHF I	13.8	41.5	2.6	96.1	64	26.2								Fever			Headache	DENV-1	Dengue	Dengue	PCR, NS1
520	Denpasar	Pediatric	1015202035	F	44.9719	25 - <45 years	>18 years	1	1	1	5b		2014-01-24	2014	UNK		Typhoid	UNK			No	Upper, GI		9		Previous		Typhoid fever	11.1	33.9	3.9	69	85.6	7.4								Fever					Typhoid	UNK
520	Denpasar	Pediatric	1015202036	F	34.2094	25 - <45 years	>18 years	1	2	2	1	Culture	2014-02-03	2014	Enterobacter aerogenes		Non Dengue	Other			No	Lower		2		Previous		Pneumonia	11.4	34.7	6.3	280	79.2	13.6								Annorexia,Fever					Non Dengue	Other	Culture
520	Denpasar	Pediatric	1015202037	M	22.7077	18 - < 25 years	>18 years	0	2	1	1	PCR, NS1, Serology	2014-02-03	2014	DENV-1	DENV-1	Dengue	Dengue			No	GI		5	DHF I	Previous	Secondary	DHF I	15.7	47.9	6.2	89.7	67.2	24.3								Fever,Lethargy		1	Headache	DENV-1	Dengue	Dengue	PCR, NS1, Serology
520	Denpasar	Pediatric	1015202038	M	23.7426	18 - < 25 years	>18 years	0	2	1	1	Microscopic	2014-02-04	2014	Amoeba		Non Dengue	Other			No	Diarrhea		4		Previous		Amoebic dysentri	13.5	40.9	5.7	125	47.8	40.6								Chills,Fever	1				Non Dengue	Other	Microscopic
520	Denpasar	Pediatric	1015202039	F	21.4702	18 - < 25 years	>18 years	0	2	1	2	PCR, Serology	2014-02-05	2014	Measles virus		Dengue	Other			No	Upper, Skin, Diarr	1	4		Previous		DF	14.6	43.1	7.1	105.2	89.3	5.3								Fever					Dengue	Other	PCR, Serology
520	Denpasar	Pediatric	1015202040	F	49.1116	45 - <65 years	>18 years	1	3	2	3	Serology	2014-02-10	2014	Influenza A		Non Dengue	Influenza	Syok Septic	1	No	Lower		8		Previous		Bronchiectasis	11.1	34.1	28.9	176	85.4	5.4								Annorexia,Fever					Non Dengue	Influenza	Serology
520	Denpasar	Pediatric	1015202041	M	18.3682	18 - < 25 years	>18 years	0	1	1	1	PCR, NS1, Serology	2014-02-13	2014	DENV-1	DENV-1	Dengue	Dengue			No	GI		4	DHF II	Previous	Secondary	DHF II	15	40.9	2	76	74.3	10.6								Fever			Dizziness	DENV-1	Dengue	Dengue	PCR, NS1, Serology
520	Denpasar	Pediatric	1015202042	F	29.5715	25 - <45 years	>18 years	1	1	1	1	Serology	2014-02-14	2014	Salmonella typhi		Typhoid	Salmonella			Arrhythmia	Diarrhea		8		Previous		Typhoid fever	11.9	35.9	3.1	59.7	68.9	16.3	0.39	0.32	0.07	52	42		0.8	Chills,Fever	1				Typhoid	Salmonella	Serology
520	Denpasar	Pediatric	1015202043	F	31.2526	25 - <45 years	>18 years	0	1	1	1	PCR, NS1, Serology	2014-02-15	2014	DENV-1	DENV-1	Dengue	Dengue			No	Constitutional		5	DHF I	Previous	Secondary	DHF I	14.1	39.5	2.5	91	69.3	19.5								Fever				DENV-1	Dengue	Dengue	PCR, NS1, Serology
520	Denpasar	Pediatric	1015202044	M	22.2505	18 - < 25 years	>18 years	0	3	2	5b		2014-02-17	2014	UNK		Typhoid	UNK			No	GI		6		Previous		Typhoid fever	14.4	42.3	11.5	282	41.2	53.2								FeverNightsweat			Headache		Typhoid	UNK
520	Denpasar	Pediatric	1015202045	M	22.7707	18 - < 25 years	>18 years	0	1	1	1	PCR, Serology	2014-02-17	2014	DENV-2	DENV-2	Dengue	Dengue			No	GI		6	DF	Previous	Secondary	DF	15.7	44.1	2.3	65	60.9	15.2								Annorexia,Fever			Headache	DENV-2	Dengue	Dengue	PCR, Serology
520	Denpasar	Pediatric	1015202046	M	40.4545	25 - <45 years	>18 years	0	1	1	1	PCR, Serology	2014-02-20	2014	DENV-2	DENV-2	Dengue	Dengue			No	GI		5	DHF I	Previous	Secondary	DHF I	16.2	46.2	2.3	67.7	65.9	23.6								Fever			Headache	DENV-2	Dengue	Dengue	PCR, Serology
520	Denpasar	Pediatric	1015202047	M	38.1574	25 - <45 years	>18 years	0	2	1	5a		2014-02-24	2014	UNK		Dengue	UNK			No	GI		3		Previous		DF	15.4	46.7	4.2	138	53.8	37.5								Fever			Headache		Dengue	UNK
520	Denpasar	Pediatric	1015202048	M	22.6338	18 - < 25 years	>18 years	0	1	2	1	PCR, Serology	2014-02-25	2014	DENV-2	DENV-2	Dengue	Dengue			No	GI		2	DHF I	Previous	Secondary	DHF I	16.5	50	2.9	172	52.2	20								Fever			Headache	DENV-2	Dengue	Dengue	PCR, Serology
520	Denpasar	Pediatric	1015202049	M	23.1759	18 - < 25 years	>18 years	0	1	1	1	PCR, Serology	2014-03-05	2014	DENV	DENV	Dengue	Dengue			No	Constitutional		5	DHF I	Previous	Secondary	DHF I	16.2	46.1	4	93	19	19								Fever			Headache	DENV	Dengue	Dengue	PCR, Serology
520	Denpasar	Pediatric	1015202050	M	22.8912	18 - < 25 years	>18 years	0	2	1	1	PCR, NS1, Serology	2014-03-10	2014	DENV-1	DENV-1	Dengue	Dengue			No	GI		4	DHF I	Previous	Secondary	DHF I	16	47	5.7	97	69.9	21								Fever			Headache	DENV-1	Dengue	Dengue	PCR, NS1, Serology
520	Denpasar	Pediatric	1015202051	M	20.2957	18 - < 25 years	>18 years	0	2	2	1	PCR, NS1, Serology	2014-03-10	2014	DENV-1	DENV-1	Dengue	Dengue			No	GI		3	DHF I	Previous	Secondary	DHF I	13	39.9	4.6	172	63	15.8								Fever			Headache	DENV-1	Dengue	Dengue	PCR, NS1, Serology
520	Denpasar	Pediatric	1015202052	M	22.2094	18 - < 25 years	>18 years	0	1	1	1	PCR, Serology	2014-03-17	2014	DENV-2	DENV-2	Dengue	Dengue			No	GI		6	DHF I	Previous	Secondary	DHF I	16.2	45.5	3.1	69	50.2	32.3								Annorexia,Chills,Fever	1			DENV-2	Dengue	Dengue	PCR, Serology
520	Denpasar	Pediatric	1015202053	M	54.7242	45 - <65 years	>18 years	0	2	1	1	PCR, Serology	2014-03-20	2014	DENV-1	DENV-1	Dengue	Dengue			No	GI		2	DHF I	Previous	Secondary	DHF I	15	45.2	5.8	123	69.8	16.5								Fever				DENV-1	Dengue	Dengue	PCR, Serology
520	Denpasar	Pediatric	1015202054	M	27.6249	25 - <45 years	>18 years	0	2	1	4		2014-03-25	2014	UNK		Non Dengue	UNK			No	Upper, GI		3		Previous		CAP	17.3	52.9	9.4	123	80.9	7.8								Fever					Non Dengue	UNK
520	Denpasar	Pediatric	1015202055	M	27.4497	25 - <45 years	>18 years	0	2	1	1	PCR, Serology	2014-04-03	2014	DENV-1	DENV-1	Dengue	Dengue			No	GI		5	DHF I	Previous	Secondary	DHF I	16.4	45.9	4.8	83	66.7	19								Fever			Headache	DENV-1	Dengue	Dengue	PCR, Serology
520	Denpasar	Pediatric	1015202056	M	36.7118	25 - <45 years	>18 years	0	1	1	1	PCR, NS1	2014-04-08	2014	DENV-1	DENV-1	Dengue	Dengue			No	GI		3	DHF I	Previous	Secondary	DHF I	16	48.2	3.1	131	80.6	8.7								Fever			Dizziness	DENV-1	Dengue	Dengue	PCR, NS1
520	Denpasar	Pediatric	1015202057	M	46.423	45 - <65 years	>18 years	0	1	1	1	PCR, Serology	2014-04-17	2014	DENV-1	DENV-1	Dengue	Dengue			No	GI		4	DHF I	Previous	Secondary	DHF I	15.2	46.1	2.3	82.4	73	19.5								Annorexia,Fever				DENV-1	Dengue	Dengue	PCR, Serology
520	Denpasar	Pediatric	1015202058	F	20.1177	18 - < 25 years	>18 years	0	1	1	1	NS1, Serology	2014-04-29	2014	DENV	DENV	Dengue	Dengue			No	Constitutional	1	5	DF+HM	Previous	Secondary	DF	13.6	41.8	2.4	74	56.6	29.3								Fever			Headache	DENV	Dengue	Dengue	NS1, Serology
520	Denpasar	Pediatric	1015202059	M	34.6585	25 - <45 years	>18 years	0	1	1	1	PCR, Serology	2014-05-13	2014	DENV-3	DENV-3	Dengue	Dengue			No	Constitutional		4	DHF I	Previous	Secondary	DHF I	16.6	47.3	3.4	76	58	32								Fever				DENV-3	Dengue	Dengue	PCR, Serology
520	Denpasar	Pediatric	1015202060	M	32.2136	25 - <45 years	>18 years	0	2	1	2	Serology	2014-06-12	2014	DENV	DENV	Typhoid	Dengue			No	GI		4	DF	Previous	Secondary	Typhoid fever	16.6	52.4	4.3	127	62.1	23.7								Fever			Headache	DENV	Typhoid	Dengue	Serology
520	Denpasar	Pediatric	1015202061	M	29.9192	25 - <45 years	>18 years	0	1	1	1	PCR, Serology	2014-06-14	2014	DENV-1	DENV-1	Dengue	Dengue			No	GI		3	DHF I	Previous	Secondary	DHF I	14.8	43.2	4	120	67.4	24.7								Fever,Lethargy		1		DENV-1	Dengue	Dengue	PCR, Serology
520	Denpasar	Pediatric	1015202062	M	24.6899	18 - < 25 years	>18 years	0	1	1	1	PCR, Serology	2014-06-20	2014	DENV-3	DENV-3	Dengue	Dengue			No	GI		6	DF	Previous	Secondary	DF	15.7	44.4	3.8	86.5	65.7	23.3								Annorexia,Fever			Headache	DENV-3	Dengue	Dengue	PCR, Serology
520	Denpasar	Pediatric	1015202063	M	35.3429	25 - <45 years	>18 years	0	2	1	1	PCR, Serology	2014-06-27	2014	DENV-2	DENV-2	Typhoid	Dengue			No	Upper, GI		4	DHF I	Previous	Secondary	Typhoid fever	15.4	45.5	5.4	124	60.7	22.3								Annorexia,Fever			Headache	DENV-2	Typhoid	Dengue	PCR, Serology
520	Denpasar	Pediatric	1015202064	M	34.6448	25 - <45 years	>18 years	1	2	2	3	PCR	2014-07-08	2014	Streptococcus pneumoniae		Non Dengue	Streptococcus pneumonia	Gagal nafas	1	HIV	Lower, Diar		8		Previous		Pneumonia	11.2	32.2	7.8	199	86.8	6.1								Fever					Non Dengue	Streptococcus pneumonia	PCR
520	Denpasar	Pediatric	1015202065	M	48.7255	45 - <65 years	>18 years	0	2	2	5b		2014-07-15	2014	UNK		Typhoid	UNK			No	GI		3		Previous		Typhoid fever	15.8	46.5	6.1	214	76.5	14.8								Fever			Headache		Typhoid	UNK
520	Denpasar	Pediatric	1015202066	F	21.848	18 - < 25 years	>18 years	0	1	1	1	PCR, Serology	2014-08-08	2014	DENV-3	DENV-3	Dengue	Dengue			No	Skin, GI	1	4	DHF II	Previous	Secondary	DHF II	13.1	36.9	2.8	108	73	19.9								Fever				DENV-3	Dengue	Dengue	PCR, Serology
520	Denpasar	Pediatric	1015202067	M	21.2156	18 - < 25 years	>18 years	0	3	2	1	Microscopic	2014-08-19	2014	Amoeba		Non Dengue	Other			No	Diarrhea		2		Previous		Amoebic dysentri	15.8	48.1	10.3	156	77.7	15.8								Fever,Lethargy		1			Non Dengue	Other	Microscopic
520	Denpasar	Pediatric	1015202068	M	22.5708	18 - < 25 years	>18 years	0	1	1	1	PCR, Serology	2014-08-22	2014	DENV-1	DENV-1	Dengue	Dengue			No	GI		5	DF	Previous	Secondary	DF	15.7	45.1	1.7	99	61.1	21.3								Fever				DENV-1	Dengue	Dengue	PCR, Serology
520	Denpasar	Pediatric	1015202069	F	27.0089	25 - <45 years	>18 years	0	1	1	1	PCR, NS1, Serology	2014-09-01	2014	DENV-1	DENV-1	Dengue	Dengue			No	Skin, GI	1	5	DHF II	Previous	Secondary	DHF II	13.8	41.3	1.7	91	73.2	21.2								Fever			Headache	DENV-1	Dengue	Dengue	PCR, NS1, Serology
520	Denpasar	Pediatric	1015202070	M	42.2943	25 - <45 years	>18 years	0	1	1	5a		2014-09-05	2014	UNK		Dengue	UNK			Hepatitis C	Upper, Skin, Diarr	1	5		Previous		DHF I	18.4	55.2	4	55.3	76.1	16.1								Fever,Lethargy		1			Dengue	UNK
520	Denpasar	Pediatric	1015202071	M	43.6906	25 - <45 years	>18 years	0	2	1	1	BC	2014-09-09	2014	Enterobacter aerogenes		Non Dengue	Other	Pulmonary emboly	1	No	HB		8		Previous		Cholangitis	18.1	55.9	6.3	133	93.8	4								Chills,Fever,Lethargy,Icterus	1	1	Headache		Non Dengue	Other	BC
520	Denpasar	Pediatric	1015202072	M	51.2745	45 - <65 years	>18 years	0	3	2	4		2014-09-25	2014	UNK		Non Dengue	UNK			No	Upper, GI		2		Previous		Erysipelas	15.3	47.6	16.4	281.5	90.2	6.2								Fever,Lethargy		1			Non Dengue	UNK
520	Denpasar	Pediatric	1015202073	F	34.9158	25 - <45 years	>18 years	1	3	2	5b		2014-10-17	2014	UNK		Typhoid	UNK			No	Upper		6		Previous		Typhoid fever	9	28.6	10.2	282	75.9	16.6								Fever			Dizziness		Typhoid	UNK
520	Denpasar	Pediatric	1015202074	M	23.0089	18 - < 25 years	>18 years	0	1	1	1	Serology	2014-10-30	2014	DENV	DENV	Dengue	Dengue			No	Upper, Skin, GI	1	4	DHF I	Previous	Secondary	DHF I	15.1	47.7	2.7	85.7	46.1	36.5								Fever			Headache	DENV	Dengue	Dengue	Serology
520	Denpasar	Pediatric	1015202075	M	31.4223	25 - <45 years	>18 years	0	3	1	5b		2014-11-06	2014	UNK		Typhoid	UNK			No	Upper		4		Previous		Typhoid fever	14.4	42	15.9	143.7	75	15								Fever			Dizziness		Typhoid	UNK
520	Denpasar	Pediatric	1015202076	F	59.8604	45 - <65 years	>18 years	1	3	2	4		2014-11-10	2014	UNK		Non Dengue	UNK			Hypertension	GI		2		Previous		CAP	10.8	34.9	17.3	203	89.6	6								Annorexia,Fever,Lethargy		1			Non Dengue	UNK
520	Denpasar	Pediatric	1015202077	M	23.0773	18 - < 25 years	>18 years	0	1	1	1	PCR	2014-11-12	2014	DENV-1	DENV-1	Dengue	Dengue			No	GI		4	DHF I	Naive	Primary	DHF I	15.3	43.1	2	93	58.8	19.4								Fever			Dizziness	DENV-1	Dengue	Dengue	PCR
520	Denpasar	Pediatric	1015202078	M	22.2313	18 - < 25 years	>18 years	0	2	1	2	PCR, IFA, Serology	2014-11-12	2014	Rickettsia typhi		Typhoid	Rickettsia			No	GI		8		Previous		Typhoid fever	15.7	46.3	7.8	52	79.1	14.8	1.13	0.88	0.25	92	95		1	Chills,Fever	1		Headache		Typhoid	Rickettsia	PCR, IFA, Serology
520	Denpasar	Pediatric	1015202079	F	59.8741	45 - <65 years	>18 years	1	2	2	1	Microscopic	2014-11-15	2014	Entamoeba histolytica		Typhoid	Other			DM type II	Diarrhea		2		Previous		Typhoid fever	10.1	31.1	8.9	198	84.9	11.2								Fever					Typhoid	Other	Microscopic
520	Denpasar	Pediatric	1015202080	M	61.4264	45 - <65 years	>18 years	1	3	1	1	BC	2014-11-18	2014	Klebsiella pneumoniae		Non Dengue	Other	Intracranial proses ec SNH	1	No	CNS, Lower		6		Previous		UTI	12.8	37.2	19.5	59	87.2	5.4								Fever,Lethargy		1			Non Dengue	Other	BC
520	Denpasar	Pediatric	1015202081	M	63.5975	45 - <65 years	>18 years	1	3	2	4		2014-11-19	2014	UNK		Non Dengue	UNK			CKD, DM type II	Upper		8		Previous		URTI	11.3	34.1	12.1	239	80.1	13.9								Annorexia,Fever,Lethargy		1			Non Dengue	UNK
520	Denpasar	Pediatric	1015202082	F	48.1643	45 - <65 years	>18 years	0	2	1	2	PCR, IFA, Serology	2014-11-20	2014	Rickettsia typhi		Typhoid	Rickettsia			No	Diarrhea		8		Previous		Typhoid fever	13.1	48.7	5.2	108	64.5	25.4	0.45	0.26	0.18	164.53	185.14		0.8	Fever,Lethargy		1	Headache		Typhoid	Rickettsia	PCR, IFA, Serology
520	Denpasar	Pediatric	1015202083	F	71.9261	≥65 years	>18 years	0	2	1	2	PCR, Serology	2014-12-04	2014	Rickettsia typhi		Typhoid	Rickettsia			Heart Valve Defect, Hypertension	GI		6		Previous		Typhoid fever	14.8	47.7	8.6	130.2	64.7	23.9	0.5	0.37	0.13	111.8	107.3		0.97	Fever			Headache		Typhoid	Rickettsia	PCR, Serology
520	Denpasar	Pediatric	1015202084	M	50.1629	45 - <65 years	>18 years	0	2	1	1	BC	2014-12-06	2014	Escherichia coli		Non Dengue	E coli	Syok Sepsis	1	DM type II, Hepatitis B	HB		1		Previous		Cholangitis	13.8	38.8	6.6	121	85.3	13.1								FeverLethargyIcterus		1			Non Dengue	E coli	BC
520	Denpasar	Pediatric	1015202085	F	41.9904	25 - <45 years	>18 years	0	2	2	2	PCR, Serology	2014-12-24	2014	Rickettsia typhi		Typhoid	Rickettsia			No	Diarrhea		6		Naive		Typhoid fever	13	33.6	5.4	173	70	20	0.29	0.16	0.13	108	131		0.7	Fever			Headache		Typhoid	Rickettsia	PCR, Serology
520	Denpasar	Pediatric	1015202086	M	23.7481	18 - < 25 years	>18 years	0	1	1	1	PCR	2015-01-02	2015	DENV-3	DENV-3	Dengue	Dengue			No	Upper, Diar		5	DHF II	Previous	Secondary	DHF II	18.6	54.4	2.5	43.1	74.3	16.2								Fever			Headache	DENV-3	Dengue	Dengue	PCR
520	Denpasar	Pediatric	1015202087	M	40.1862	25 - <45 years	>18 years	0	1	1	2	Serology	2015-01-09	2015	Rickettsia typhi		Dengue	Rickettsia			No	GI		4		Previous		DHF I	14.9	39.7	4.7	68	62.2	24.3								Fever			Headache		Dengue	Rickettsia	Serology
520	Denpasar	Pediatric	1015202088	M	34.9158	25 - <45 years	>18 years	1	2	2	4		2015-01-14	2015	UNK		Non Dengue	UNK			HIV	Upper, Diar		8		Previous		HIV	12.1	34.9	7.2	209	63.7	30.5								Fever,Lethargy		1			Non Dengue	UNK
520	Denpasar	Pediatric	1015202089	F	42.9788	25 - <45 years	>18 years	0	2	1	4		2015-01-22	2015	UNK		Typhoid	UNK			No	Upper		3		Previous		Typhoid fever	12	36	4.2	130	76.6	10.9								Fever			Headache		Typhoid	UNK
520	Denpasar	Pediatric	1015202090	M	40.4408	25 - <45 years	>18 years	1	1	1	1	PCR	2015-01-23	2015	DENV-3	DENV-3	Dengue	Dengue			No	GI		2	DHF I	Naive	Primary	DHF I	12.1	36.1	3.1	98.6	73.6	11.8								Annorexia,Fever			Headache	DENV-3	Dengue	Dengue	PCR
520	Denpasar	Pediatric	1015202091	M	50.2752	45 - <65 years	>18 years	1	2	2	4		2015-01-26	2015	UNK		Non Dengue	UNK			Anemia, COPD	Lower		8		Previous		COPD	9	31	4.1	332	69.1	18.1								Fever					Non Dengue	UNK
520	Denpasar	Pediatric	1015202092	M	36.7912	25 - <45 years	>18 years	0	2	2	2	PCR, Serology	2015-01-26	2015	DENV-2	DENV-2	Typhoid	Dengue			No	Diarrhea		1	DF	Previous	Secondary	Typhoid fever	13.6	41.1	7.7	157	83.5	13.1								Chills,Fever	1			DENV-2	Typhoid	Dengue	PCR, Serology
520	Denpasar	Pediatric	1015202093	M	39.3648	25 - <45 years	>18 years	0	2	1	1	PCR	2015-01-28	2015	DENV-3	DENV-3	Dengue	Dengue			No	GI		4	DF	Previous	Secondary	DF	15.5	46.8	7	85.5	73.8	19.9								Fever			Headache	DENV-3	Dengue	Dengue	PCR
520	Denpasar	Pediatric	1015202094	M	39.091	25 - <45 years	>18 years	0	1	1	1	PCR, NS1, Serology	2015-02-02	2015	DENV-1	DENV-1	Dengue	Dengue			No	Diarrhea		4	DF	Previous	Secondary	DF	16.4	45.4	4	67	34	39.2								Fever,Lethargy		1	Headache, Dizziness	DENV-1	Dengue	Dengue	PCR, NS1, Serology
520	Denpasar	Pediatric	1015202095	M	35.5072	25 - <45 years	>18 years	0	1	1	1	PCR, NS1, Serology	2015-02-02	2015	DENV-1	DENV-1	Dengue	Dengue			HIV	Constitutional		3	DHF I	Previous	Secondary	DHF I	15.6	44.6	3.5	135	54.7	28.4								Fever,Lethargy		1	Headache	DENV-1	Dengue	Dengue	PCR, NS1, Serology
520	Denpasar	Pediatric	1015202096	F	49.7687	45 - <65 years	>18 years	0	2	2	4		2015-02-11	2015	UNK		Non Dengue	UNK			Asthma bronchiale	Lower		2		Previous		CAP	13.2	37.3	4.9	185	86.2	6.2								Fever					Non Dengue	UNK
520	Denpasar	Pediatric	1015202097	M	22.9131	18 - < 25 years	>18 years	0	1	1	1	PCR, Serology	2015-02-18	2015	DENV-3	DENV-3	Dengue	Dengue			No	GI		5	DF	Previous	Secondary	DF	15.9	44.1	2.4	29	69.8	22.3								Fever			Headache	DENV-3	Dengue	Dengue	PCR, Serology
520	Denpasar	Pediatric	1015202098	M	21.0075	18 - < 25 years	>18 years	0	2	1	1	PCR, Serology	2015-02-23	2015	DENV-1	DENV-1	Dengue	Dengue			No	GI		5	DF	Previous	Secondary	DF	15.7	46.5	4.4	80.1	42.2	39.5								Fever			Headache	DENV-1	Dengue	Dengue	PCR, Serology
520	Denpasar	Pediatric	1015202099	M	24.7967	18 - < 25 years	>18 years	0	1	1	1	Serology	2015-03-27	2015	DENV	DENV	Dengue	Dengue			No	Constitutional		5	DHF I	Previous	Secondary	DHF I	15.6	40.4	2	80	81.1	12.9								Fever			Headache	DENV	Dengue	Dengue	Serology
520	Denpasar	Pediatric	1015202100	F	35.3238	25 - <45 years	>18 years	0	1	1	1	PCR, NS1, Serology	2015-04-06	2015	DENV-3	DENV-3	Dengue	Dengue			No	Skin, GI	1	4	DF+HM	Previous	Secondary	DF	13.9	39.5	3.1	57	79.8	11.1								Fever			Headache	DENV-3	Dengue	Dengue	PCR, NS1, Serology
520	Denpasar	Pediatric	1015202101	M	22.9268	18 - < 25 years	>18 years	0	2	1	1	Serology	2015-04-11	2015	DENV	DENV	Dengue	Dengue			No	Skin, GI	1	4	DHF II	Previous	Secondary	DHF II	16.6	52.5	5.7	27.4	29.2	34.9								Annorexia,Fever				DENV	Dengue	Dengue	Serology
520	Denpasar	Pediatric	1015202102	M	18.4175	18 - < 25 years	>18 years	0	2	1	1	PCR, Serology	2015-04-13	2015	DENV-4	DENV-4	Dengue	Dengue			No	GI		5	DF	Previous	Secondary	DF	14.2	42.9	4.1	74.1	65.8	22.1								Fever			Dizziness	DENV-4	Dengue	Dengue	PCR, Serology
520	Denpasar	Pediatric	1015202103	M	26.7379	25 - <45 years	>18 years	0	1	1	1	PCR, Serology	2015-04-16	2015	DENV-1	DENV-1	Dengue	Dengue			No	GI		4	DF	Previous	Secondary	DF	13.3	38.9	3.8	63	49.8	30.9								Fever			Dizziness	DENV-1	Dengue	Dengue	PCR, Serology
520	Denpasar	Pediatric	1015202104	M	19.2252	18 - < 25 years	>18 years	0	2	1	1	PCR, NS1, Serology	2015-04-21	2015	DENV-3	DENV-3	Dengue	Dengue			No	GI		4	DHF I	Previous	Secondary	DHF I	14.3	40.9	4.5	64.2	65.8	22.2								Fever			Headache	DENV-3	Dengue	Dengue	PCR, NS1, Serology
520	Denpasar	Pediatric	1015202105	F	28.4791	25 - <45 years	>18 years	0	1	1	5b		2015-04-29	2015	UNK		Dengue	UNK			Struma	Diarrhea		8		Previous		DHF I	13.5	42.7	2.8	144	55.1	30								Fever					Dengue	UNK
520	Denpasar	Pediatric	1015202106	F	19.3593	18 - < 25 years	>18 years	0	2	1	1	NS1, Serology	2015-05-11	2015	DENV	DENV	Dengue	Dengue			No	GI		6	DF	Previous	Secondary	DF	14.2	41.3	4.6	48.9	56.2	21.1								Fever				DENV	Dengue	Dengue	NS1, Serology
520	Denpasar	Pediatric	1015202107	F	18.2122	18 - < 25 years	>18 years	1	2	2	4		2015-05-18	2015	UNK		Non Dengue	UNK			Lung TB, HIV	Lower		3		Previous		CAP	6.5	22.4	5.3	170	77.7	13.5								Fever,Lethargy		1			Non Dengue	UNK
520	Denpasar	Pediatric	1015202108	M	30.2259	25 - <45 years	>18 years	0	2	1	1	PCR, NS1, Serology	2015-05-21	2015	DENV-2	DENV-2	Dengue	Dengue			No	Diarrhea		5	DF	Previous	Secondary	DF	15.7	44	4.2	90	79	15								Fever			Headache	DENV-2	Dengue	Dengue	PCR, NS1, Serology
520	Denpasar	Pediatric	1015202109	M	35.6468	25 - <45 years	>18 years	1	3	2	4		2015-05-25	2015	UNK		Non Dengue	UNK			CKD, Hepatitis C, HIV, Lung TB	Lower, Diar		5		Naive		Pneumonia	11.5	31	13.3	272	89.2	4.4								Annorexia,Fever,Lethargy		1	Headache		Non Dengue	UNK
520	Denpasar	Pediatric	1015202110	F	26.1109	25 - <45 years	>18 years	1	2	2	4		2015-05-25	2015	UNK		Non Dengue	UNK			HIV, Lung TB	Lower, GI		6		Previous		CAP	10.4	32.5	4.2	395	73.1	20.7								Annorexia,Fever,Lethargy		1			Non Dengue	UNK
520	Denpasar	Pediatric	1015202111	M	22.2368	18 - < 25 years	>18 years	0	1	1	1	PCR, NS1, Serology	2015-06-04	2015	DENV-3	DENV-3	Dengue	Dengue			No	GI		3	DHF II	Previous	Secondary	DHF II	15.9	43.5	2.2	78	62.2	25.4								Fever			Headache	DENV-3	Dengue	Dengue	PCR, NS1, Serology
520	Denpasar	Pediatric	1015202112	M	31.5181	25 - <45 years	>18 years	0	2	1	1	PCR, NS1, Serology	2015-06-04	2015	DENV-3	DENV-3	Dengue	Dengue			No	GI		4	DF	Previous	Secondary	DF	15.9	45.3	4.5	52.4	60.8	23								Fever			Headache, Dizziness	DENV-3	Dengue	Dengue	PCR, NS1, Serology
520	Denpasar	Pediatric	1015202113	M	24.5804	18 - < 25 years	>18 years	0	1	1	1	PCR, NS1, Serology	2015-06-11	2015	DENV-3	DENV-3	Dengue	Dengue			No	GI		4	DHF I	Previous	Secondary	DHF I	16.8	49.7	2.3	99.6	62.6	25								Fever			Headache	DENV-3	Dengue	Dengue	PCR, NS1, Serology
520	Denpasar	Pediatric	1015202114	M	36.5175	25 - <45 years	>18 years	1	3	2	4		2015-06-18	2015	UNK		Non Dengue	UNK			HIV	Lower, Diar		6		Previous		Pneumonia	9.5	28.8	13.9	213	80.6	12.3								Fever					Non Dengue	UNK
520	Denpasar	Pediatric	1015202115	F	39.9671	25 - <45 years	>18 years	0	1	1	1	PCR, NS1, Serology	2015-06-18	2015	DENV-3	DENV-3	Dengue	Dengue			No	Constitutional		5	DF	Previous	Secondary	DF	13.5	36.1	1.6	81	62.4	27.3								Fever			Headache	DENV-3	Dengue	Dengue	PCR, NS1, Serology
520	Denpasar	Pediatric	1015202116	M	34.1793	25 - <45 years	>18 years	1	2	1	2	Serology	2015-06-24	2015	Influenza B		Dengue	Influenza			Anemia	Upper, GI		5		Previous		DF	10.2	32.9	6.7	67.7	60.3	31.7								Fever,Lethargy		1	Headache		Dengue	Influenza	Serology
520	Denpasar	Pediatric	1015202117	F	69.4784	≥65 years	>18 years	0	2	1	5b		2015-06-24	2015	UNK		Dengue	UNK			Ureterolithiasis	Upper, Skin		2		Previous		DHF I	14.5	43.9	7.6	68	74.5	24.8								Chills,Fever,Lethargy	1	1			Dengue	UNK
520	Denpasar	Pediatric	1015202118	F	21.0185	18 - < 25 years	>18 years	0	2	1	1	PCR	2015-06-30	2015	DENV-2	DENV-2	Dengue	Dengue			No	GI	1	4	DHF I	Previous	Secondary	DHF I	16.1	48.4	5.8	92.2	67.6	19								Fever				DENV-2	Dengue	Dengue	PCR
520	Denpasar	Pediatric	1015202119	F	37.9357	25 - <45 years	>18 years	0	1	1	1	PCR, NS1, Serology	2015-07-10	2015	DENV-3	DENV-3	Dengue	Dengue			No	GI	1	4	DHF II	Previous	Secondary	DHF II	14.3	41.7	1.3	24.8	70.1	16.4								Chills,Fever	1		Headache, Dizziness	DENV-3	Dengue	Dengue	PCR, NS1, Serology
520	Denpasar	Pediatric	1015202120	F	31.2471	25 - <45 years	>18 years	0	2	1	1	PCR, NS1, Serology	2015-07-31	2015	DENV-3	DENV-3	Dengue	Dengue			CKD, Hypertension, SLE	GI		4	DF	Previous	Secondary	DF	15.2	41.9	8.7	42	94.1	31.1								Fever				DENV-3	Dengue	Dengue	PCR, NS1, Serology
520	Denpasar	Pediatric	1015202121	F	25.4292	25 - <45 years	>18 years	0	1	1	4		2015-08-19	2015	UNK		Dengue	UNK			No	GI		6		Previous		DF	13.8	41	2.6	111	59.2	31.6								Fever			Headache		Dengue	UNK
520	Denpasar	Pediatric	1015202122	F	22.4476	18 - < 25 years	>18 years	1	2	2	4		2015-08-20	2015	UNK		Non Dengue	UNK			HIV	Lower, GI		6		Previous		Pneumonia	9.3	29.4	5.5	227	79.8	14								Annorexia,Fever,Lethargy		1			Non Dengue	UNK
520	Denpasar	Pediatric	1015202123	M	31.2142	25 - <45 years	>18 years	1	2	1	1	Serology	2015-08-25	2015	Malaria		Non Dengue	Other			No	HB		5		Previous		Malaria	10.9	30.8	4.8	26	68.8	13.9								Annorexia,Chills,Fever,Icterus	1		Dizziness		Non Dengue	Other	Serology
520	Denpasar	Pediatric	1015202124	F	47.6906	45 - <65 years	>18 years	0	1	1	4		2015-09-01	2015	UNK		Non Dengue	UNK			Choledocholithiasis, Hepatitis B, HHD	Upper, HB		4		Previous		Pneumonia	12.9	37.9	3.8	93.9	66.9	19.9								Fever,Icterus			Headache, Dizziness		Non Dengue	UNK
520	Denpasar	Pediatric	1015202125	F	19.3347	18 - < 25 years	>18 years	0	1	1	1	NS1, Serology	2015-09-03	2015	DENV	DENV	Dengue	Dengue			No	Skin, GI		7	DF+HM	Previous	Secondary	DF	13.4	39	3.3	82	52.9	24.2								Fever,Lethargy		1		DENV	Dengue	Dengue	NS1, Serology
520	Denpasar	Pediatric	1015202126	F	38.3381	25 - <45 years	>18 years	0	3	1	3	PCR, Serology	2015-10-09	2015	Rickettsia typhi		Non Dengue	Rickettsia			No	Diarrhea		6		Naive		Cholecystitis	13.5	38.6	11.7	114	81.4	14.6	0.94	0.62	0.32	187.6	144		0.78	Fever					Non Dengue	Rickettsia	PCR, Serology
520	Denpasar	Pediatric	1015202127	M	45.7413	45 - <65 years	>18 years	0	2	1	3	PCR, Serology	2015-10-19	2015	Rickettsia typhi		Non Dengue	Rickettsia			No	GI		4		Previous		CAP	16.5	48	6.5	83.9	70.9	15.5	0.29	0.22	0.07	92	98		1.2	Annorexia,Fever			Dizziness		Non Dengue	Rickettsia	PCR, Serology
520	Denpasar	Pediatric	1015202128	M	52.8296	45 - <65 years	>18 years	0	2	1	2	PCR	2015-10-30	2015	Rickettsia typhi		Dengue	Rickettsia			No	GI		4		Previous		DF	14.8	41.6	8.7	89	75.7	19.4	1	0.67	0.33	74	76		0.9	Fever			Headache, Dizziness		Dengue	Rickettsia	PCR
520	Denpasar	Pediatric	1015202129	F	42.6557	25 - <45 years	>18 years	0	2	1	5a		2015-11-05	2015	UNK		Dengue	UNK			No	GI		4		Previous		DHF IV	12	34.7	6	81.7	89.1	9.8								Fever					Dengue	UNK
520	Denpasar	Pediatric	1015202130	M	38.3792	25 - <45 years	>18 years	0	2	1	3	PCR, IFA, Serology	2015-11-10	2015	Rickettsia typhi		Non Dengue	Rickettsia			No	GI		3		Previous		Pneumonia	16.9	42.7	7.4	124	80.1	12.4	0.55	0.23	0.32	59	58		0.9	Chills,Fever	1		Headache		Non Dengue	Rickettsia	PCR, IFA, Serology
520	Denpasar	Pediatric	1015202131	M	28.3231	25 - <45 years	>18 years	0	3	2	5a		2015-11-17	2015	UNK		Typhoid	UNK			No	GI		5		Previous		Typhoid fever	13.2	40.4	20	225	81.9	11.5								Fever					Typhoid	UNK
520	Denpasar	Pediatric	1015202132	M	42.319	25 - <45 years	>18 years	0	2	2	2	PCR, Serology	2015-11-19	2015	Rickettsia typhi		Typhoid	Rickettsia			No	Upper, GI		11		Previous		Typhoid fever	19.9	46.8	8.2	175	68.6	20.5	0.45	0.17	0.28	69	66		1.1	Chills,Fever	1		Headache		Typhoid	Rickettsia	PCR, Serology
520	Denpasar	Pediatric	1015202133	M	23.0226	18 - < 25 years	>18 years	0	2	1	1	PCR	2015-11-20	2015	DENV-3	DENV-3	Dengue	Dengue			No	Skin, GI		3	DHF I	Previous	Secondary	DHF I	16.1	42.3	4.6	82	63.4	22.6								Fever			Headache	DENV-3	Dengue	Dengue	PCR
520	Denpasar	Pediatric	1015202134	M	20.2902	18 - < 25 years	>18 years	1	2	1	3	PCR	2015-12-03	2015	Streptococcus pneumoniae		Non Dengue	Streptococcus pneumonia			Anemia	Lower, HB		4		Previous		CAP	5.1	20	8.1	112	81.5	7.3								Fever,Icterus					Non Dengue	Streptococcus pneumonia	PCR
520	Denpasar	Pediatric	1015202135	F	47.5099	45 - <65 years	>18 years	0	2	2	4		2015-12-14	2015	UNK		Non Dengue	UNK			Asthma bronchiale, CHF	Lower, UTI, GI		4		Previous		Pneumonia	14.2	43	9.8	240	89.1	4.1								Fever					Non Dengue	UNK
520	Denpasar	Pediatric	1015202136	F	25.5441	25 - <45 years	>18 years	0	2	2	1	BC, Serology	2016-01-11	2016	Salmonella typhi		Typhoid	Salmonella			No	Upper, GI		7		Previous		Typhoid fever	13.4	37.3	6.9	172	65.3	23.1	0.53	0.22	0.31	97	136		1.7	Fever,Lethargy		1	Dizziness		Typhoid	Salmonella	BC, Serology
520	Denpasar	Pediatric	1015202137	F	43.0527	25 - <45 years	>18 years	0	2	2	1	PCR, Serology	2016-01-13	2016	DENV-1	DENV-1	Dengue	Dengue			No	GI		4	DHF I	Previous	Secondary	DHF I	12.9	43.8	5.5	312.6	77.4	15.8								Fever			Headache	DENV-1	Dengue	Dengue	PCR, Serology
520	Denpasar	Pediatric	1015202138	M	36.7392	25 - <45 years	>18 years	0	1	1	1	PCR, Serology	2016-01-16	2016	DENV-3	DENV-3	Dengue	Dengue			No	Diarrhea		4	DHF II	Previous	Secondary	DHF II	14.4	40.4	3.7	96	72.2	15.5								Fever			Headache	DENV-3	Dengue	Dengue	PCR, Serology
520	Denpasar	Pediatric	1015202139	F	42.5763	25 - <45 years	>18 years	0	1	1	5a		2016-01-20	2016	UNK		Dengue	UNK			No	Diarrhea		4		Previous		DF	14.3	41.5	3.3	87	72.2	20.3								Fever			Headache		Dengue	UNK
520	Denpasar	Pediatric	1015202140	M	48.293	45 - <65 years	>18 years	0	1	1	2	PCR, Serology	2016-01-25	2016	Rickettsia typhi		Typhoid	Rickettsia			No	Constitutional		7		Previous		Typhoid fever	13.8	36.9	4	84	73.3	21.2	0.8	0.43	0.37	93	198		0.9	Fever,Lethargy		1	Headache		Typhoid	Rickettsia	PCR, Serology
520	Denpasar	Pediatric	1015202141	F	57.191	45 - <65 years	>18 years	0	2	2	4		2016-02-03	2016	UNK		Non Dengue	UNK			DM	GI		5		Previous		UTI	13.9	47.8	8.9	203.5	71.4	17.4								Chills,Fever	1		Headache		Non Dengue	UNK
520	Denpasar	Pediatric	1015202142	M	40.7392	25 - <45 years	>18 years	0	1	1	2	PCR, Serology	2016-02-04	2016	Rickettsia typhi		Dengue	Rickettsia			No	GI		5		Previous		DHF I	14.1	47.4	3.1	54	73	22.5	1.26	0.89	0.37	121	238		0.9	Fever			Dizziness		Dengue	Rickettsia	PCR, Serology
520	Denpasar	Pediatric	1015202143	M	51.6249	45 - <65 years	>18 years	0	1	1	4		2016-02-15	2016	UNK		Dengue	UNK			No	GI		5		Previous		DHF I	13.7	39.4	4	85	73.8	17.5								Annorexia,Fever			Dizziness		Dengue	UNK
520	Denpasar	Pediatric	1015202144	F	42.987	25 - <45 years	>18 years	0	1	1	1	PCR	2016-02-26	2016	DENV-3	DENV-3	Dengue	Dengue			No	GI		2	DHF I	Previous	Secondary	DHF I	14	41.9	2.7	44	79.8	12								Fever			Headache, Dizziness	DENV-3	Dengue	Dengue	PCR
520	Denpasar	Pediatric	1015202145	M	19.5428	18 - < 25 years	>18 years	0	1	1	1	PCR	2016-02-29	2016	DENV-2	DENV-2	Dengue	Dengue			No	GI		3	DF	Previous	Secondary	DF	14.9	41.6	3.5	36	66	22.3								Annorexia,Fever,Lethargy		1	Headache	DENV-2	Dengue	Dengue	PCR
520	Denpasar	Pediatric	1015202146	M	39.2307	25 - <45 years	>18 years	0	2	1	1	PCR, Serology	2016-03-03	2016	DENV-3	DENV-3	Dengue	Dengue			No	GI		5	DF	Previous	Secondary	DF	16	44.9	4.5	94	82.2	9.5								Fever			Headache	DENV-3	Dengue	Dengue	PCR, Serology
520	Denpasar	Pediatric	1015202147	M	43.5318	25 - <45 years	>18 years	0	1	1	1	PCR, Serology	2016-03-05	2016	DENV-2	DENV-2	Dengue	Dengue			No	Skin, GI	1	5	DHF II	Previous	Secondary	DHF II	15.8	43.6	2.7	93	53	33.6								Fever			Headache	DENV-2	Dengue	Dengue	PCR, Serology
520	Denpasar	Pediatric	1015202148	M	58.1273	45 - <65 years	>18 years	0	3	2	1	Culture	2016-03-11	2016	Pseudomonas aeruginosa		Non Dengue	Other			COPD, Hypertension	Lower		2		Previous		Pneumonia	14.4	44.4	10.8	316.5	85.6	9.6								Fever					Non Dengue	Other	Culture
520	Denpasar	Pediatric	1015202149	M	23.3402	18 - < 25 years	>18 years	0	2	1	1	PCR	2016-03-15	2016	DENV-1	DENV-1	Dengue	Dengue			No	Upper, GI		4	DF	Naive	Primary	DF	14.7	44.8	4.6	113	64.4	26.7								Fever				DENV-1	Dengue	Dengue	PCR
520	Denpasar	Pediatric	1015202150	M	35.4442	25 - <45 years	>18 years	0	2	1	1	PCR	2016-03-18	2016	DENV-3	DENV-3	Dengue	Dengue			No	GI		4	DHF II	Previous	Secondary	DHF II	13.8	39.8	4.3	77	86.2	11.9								Annorexia,Fever,Lethargy		1	Headache	DENV-3	Dengue	Dengue	PCR
520	Denpasar	Pediatric	1015202151	M	36.3121	25 - <45 years	>18 years	1	1	1	1	PCR	2016-03-22	2016	DENV-3	DENV-3	Dengue	Dengue			No	GI		3	DHF I	Previous	Secondary	DHF I	12.7	37.6	3.6	93.9	64.1	16.8								Annorexia,Fever				DENV-3	Dengue	Dengue	PCR
520	Denpasar	Pediatric	1015202152	M	19.0801	18 - < 25 years	>18 years	0	1	1	1	PCR	2016-03-29	2016	DENV-2	DENV-2	Dengue	Dengue			No	GI		5	DHF I	Previous	Secondary	DHF I	14.6	48.4	3.3	56.4	69.6	17.4								Annorexia,Fever			Headache	DENV-2	Dengue	Dengue	PCR
520	Denpasar	Pediatric	1015202153	M	54.13	45 - <65 years	>18 years	0	3	1	2	PCR	2016-03-29	2016	DENV-4	DENV-4	Typhoid	Dengue			No	Diarrhea		3	DF	Previous	Secondary	Typhoid fever	13.6	45.8	12.9	148.2	76.9	13								Annorexia,Fever,Lethargy		1		DENV-4	Typhoid	Dengue	PCR
520	Denpasar	Pediatric	1015202154	M	28.7666	25 - <45 years	>18 years	0	2	1	1	PCR, Serology	2016-04-06	2016	DENV-3	DENV-3	Dengue	Dengue			No	GI		4	DHF I	Previous	Secondary	DHF I	17	49	6	88	78	15								Fever			Headache	DENV-3	Dengue	Dengue	PCR, Serology
520	Denpasar	Pediatric	1015202155	M	40.2683	25 - <45 years	>18 years	0	1	1	1	PCR, Serology	2016-04-07	2016	DENV-4	DENV-4	Dengue	Dengue			No	GI		5	DF	Previous	Secondary	DF	15.5	48.1	4	57.3	62.8	26.8								Fever,Lethargy		1	Headache	DENV-4	Dengue	Dengue	PCR, Serology
520	Denpasar	Pediatric	1015202156	F	27.3676	25 - <45 years	>18 years	1	1	1	1	PCR, Serology	2016-04-22	2016	DENV-3	DENV-3	Dengue	Dengue			No	GI		5	DHF I	Previous	Secondary	DHF I	10.5	33.7	2.7	87.1	67.2	16.8								Fever				DENV-3	Dengue	Dengue	PCR, Serology
520	Denpasar	Pediatric	1015202157	F	19.154	18 - < 25 years	>18 years	0	2	1	1	PCR, Serology	2016-05-20	2016	DENV-3	DENV-3	Dengue	Dengue			No	Constitutional		5	DF	Previous	Secondary	DF	16	51.6	4.3	43.7	37.4	37.1								Annorexia,Fever,Lethargy		1	Headache	DENV-3	Dengue	Dengue	PCR, Serology
520	Denpasar	Pediatric	1015202158	F	31.8823	25 - <45 years	>18 years	1	3	2	4		2016-05-24	2016	UNK		Typhoid	UNK			Anemia, Lung TB	Diarrhea		2		Previous		Typhoid fever	11.2	37.1	15.7	526.1	80.1	12.9								Annorexia,Fever,Lethargy		1			Typhoid	UNK
520	Denpasar	Pediatric	1015202159	F	45.5688	45 - <65 years	>18 years	1	1	1	1	PCR, Serology	2016-06-02	2016	DENV-3	DENV-3	Dengue	Dengue			No	GI		5	DHF I	Previous	Secondary	DHF I	11.9	36.3	2.1	116.7	68.2	18.6								Fever			Dizziness	DENV-3	Dengue	Dengue	PCR, Serology
520	Denpasar	Pediatric	1015202160	M	35.8111	25 - <45 years	>18 years	0	1	1	1	PCR, NS1	2016-06-10	2016	DENV-3	DENV-3	Dengue	Dengue			No	GI		4	DF	Previous	Secondary	DF	14.7	44.6	2.1	51.7	57.6	18.1								Fever			Headache	DENV-3	Dengue	Dengue	PCR, NS1
520	Denpasar	Pediatric	1015202161	M	28.5886	25 - <45 years	>18 years	0	2	2	5a		2016-06-27	2016	UNK		Typhoid	UNK			No	Diarrhea		5		Previous		Typhoid fever	14.7	46.6	8.8	207.9	67.3	25.4								Fever			Headache		Typhoid	UNK
530	Jakarta	Adult	1015301003	F	11.6112	5 - < 12 years	>5 - ≤18 years	1	1	1	1	PCR, NS1, Serology	2015-01-22	2015	DENV-1	DENV-1	Dengue	Dengue			No	Skin, GI		5	DF+HM	Previous	Secondary	DF	11.4	34	0.8	76	57.9	38.2								Fever			Dizziness	DENV-1	Dengue	Dengue	PCR, NS1, Serology
530	Jakarta	Adult	1015301004	F	5.58795	5 - < 12 years	>5 - ≤18 years	1	3	2	4		2015-03-03	2015	UNK		Non Dengue	UNK			No	Upper		8		Previous		GNA	10.7	31.7	16.7	291	69	26								Annorexia,Fever					Non Dengue	UNK
530	Jakarta	Adult	1015301005	M	14.6366	12 - < 18 years	>5 - ≤18 years	0	1	1	1	PCR, NS1	2015-03-26	2015	DENV-3	DENV-3	Dengue	Dengue			No	CNS, Upper		2	DF+HM	Naive	Primary	DF	13.1	37	3.8	106	55.2	27.7								Fever,Lethargy		1	Convuls	DENV-3	Dengue	Dengue	PCR, NS1
530	Jakarta	Adult	1015301006	M	14.1985	12 - < 18 years	>5 - ≤18 years	0	1	1	1	NS1, Serology	2015-04-13	2015	DENV	DENV	Dengue	Dengue			No	Upper, GI		6	DF	Naive	Primary	DF	16.4	46	4	64.2	41	51								Annorexia,Fever			Headache	DENV	Dengue	Dengue	NS1, Serology
530	Jakarta	Adult	1015301007	F	11.5127	5 - < 12 years	>5 - ≤18 years	0	3	2	4		2015-05-07	2015	UNK		Non Dengue	UNK	Septic shock	1	Miliary TB	GI		11		Previous		Sepsis	12.6	36.5	12.6	453	78	16								Fever			Headache		Non Dengue	UNK
530	Jakarta	Adult	1015301008	F	14.0616	12 - < 18 years	>5 - ≤18 years	0	2	1	1	Serology	2015-05-07	2015	Salmonella typhi		Typhoid	Salmonella			No	Upper		8		Previous		Typhoid fever	12.7	34.3	4.1	83.5	75	21	0.29	0.26	0.03	123	31		0.7	Fever,Lethargy		1	Headache		Typhoid	Salmonella	Serology
530	Jakarta	Adult	1015301009	M	13.7139	12 - < 18 years	>5 - ≤18 years	1	1	1	1	PCR, NS1, Serology	2015-05-19	2015	DENV-3	DENV-3	Dengue	Dengue			No	GI		5	DF	Previous	Secondary	DF	11.6	34.3	2.1	61.2	79	13								Fever				DENV-3	Dengue	Dengue	PCR, NS1, Serology
530	Jakarta	Adult	1015301010	M	9.06776	5 - < 12 years	>5 - ≤18 years	0	1	1	1	Culture	2015-06-18	2015	Acinetobacter baumanii		Non Dengue	Other			Asthma bronchiale, COPD,	Skin	1	5		Previous		Pneumonia	14.3	44.6	3.5	116	48	47								Fever					Non Dengue	Other	Culture
530	Jakarta	Adult	1015301011	F	5.295	5 - < 12 years	>5 - ≤18 years	1	2	2	1	Serology	2015-08-10	2015	Salmonella typhi		Typhoid	Salmonella			No	GI		9		Naive		Typhoid fever	11.4	33.2	12.2	237	61	32	0.51	0.17	0.34	64	48	24	0.69	Fever					Typhoid	Salmonella	Serology
530	Jakarta	Adult	1015301012	F	2.73511	1-<5 years	≤5 years	0	2	2	3	Serology	2015-09-16	2015	Influenza A		Non Dengue	Influenza			No	Lower		2		Naive		Pneumonia	12.3	35.3	17.5	157	29	66								Fever					Non Dengue	Influenza	Serology
530	Jakarta	Adult	1015301013	M	1.70842	1-<5 years	≤5 years	0	3	2	4		2015-10-08	2015	UNK		Non Dengue	UNK			No	Diarrhea		4		Previous		Diarrhea	14.1	40.4	21.2	229	80	16								Fever,Lethargy		1			Non Dengue	UNK
530	Jakarta	Adult	1015301014	F	3.74812	1-<5 years	≤5 years	1	2	2	4		2015-11-23	2015	UNK		Non Dengue	UNK	Syok Sepsis	1	Malnutrition, Deficiency IgA	Lower, Diar		6		Naive		Diarrhea	9.7	28	17.9	368	70	25								Fever					Non Dengue	UNK
530	Jakarta	Adult	1015301015	F	15.1321	12 - < 18 years	>5 - ≤18 years	1	2	1	4		2015-12-23	2015	UNK		Non Dengue	UNK			SLE, Malnutrition	Upper, UTI		7		Naive		UTI	11.6	33.5	4.4	132	87	8								Fever					Non Dengue	UNK
530	Jakarta	Adult	1015301016	F	3.07187	1-<5 years	≤5 years	1	3	2	4		2016-01-22	2016	UNK		Non Dengue	UNK			Delayed development	Diarrhea		8		Naive		UTI	9.1	28.1	19.7	407	55	41								Annorexia,Fever					Non Dengue	UNK
530	Jakarta	Adult	1015301017	F	4.9473	1-<5 years	≤5 years	0	1	1	1	NS1, Serology	2016-02-13	2016	DENV	DENV	Dengue	Dengue			No	Upper, GI		4	DF	Previous	Secondary	DF	12.6	37.4	2.8	82.5	78	20								Annorexia,Fever				DENV	Dengue	Dengue	NS1, Serology
530	Jakarta	Adult	1015301018	M	11.8713	5 - < 12 years	>5 - ≤18 years	0	1	1	1	NS1	2016-03-07	2016	DENV	DENV	Dengue	Dengue			No	Skin, GI		5	DF+HM	Previous	Secondary	DF	15	46.5	1.8	48.6	42	51								Fever			Headache	DENV	Dengue	Dengue	NS1
530	Jakarta	Adult	1015301019	M	16.6215	12 - < 18 years	>5 - ≤18 years	0	1	1	1	PCR, NS1, Serology	2016-03-14	2016	DENV-3	DENV-3	Dengue	Dengue			No	GI		4	DHF I	Previous	Secondary	DHF I	14.4	42.9	2	48.2	53	42								Fever,Lethargy		1		DENV-3	Dengue	Dengue	PCR, NS1, Serology
530	Jakarta	Adult	1015301020	M	4.18617	1-<5 years	≤5 years	0	1	2	3	Serology	2016-03-17	2016	RSV		Non Dengue	Other				CNS, Lower		5		Naive		CAP	11.3	37.6	5.5	286	61	31								Fever			Decreasecons		Non Dengue	Other	Serology
530	Jakarta	Adult	1015301021	F	1.31143	1-<5 years	≤5 years	1	2	2	1	BC	2016-03-21	2016	Enterococcus faecalis		Non Dengue	Other			No	CNS, Upper, Diarr		5		Naive		Sepsis	10	29	13.3	214	73	20								Fever			Decreasecons		Non Dengue	Other	BC
530	Jakarta	Adult	1015301022	F	3.54552	1-<5 years	≤5 years	1	3	2	3	Serology	2016-03-22	2016	Influenza A		Non Dengue	Influenza				Upper, GI		4		Previous		Bacterial infection	10.5	30.6	25.1	335	84	14								Annorexia,Fever					Non Dengue	Influenza	Serology
530	Jakarta	Adult	1015301023	M	14.8337	12 - < 18 years	>5 - ≤18 years	1	2	1	1	PCR, Serology	2016-04-19	2016	DENV-3	DENV-3	Dengue	Dengue			DM type II	Skin	1	0	DF+HM	Previous	Secondary	DF	11.6	35.4	4.5	74	19.9	66.5								Fever				DENV-3	Dengue	Dengue	PCR, Serology
530	Jakarta	Adult	1015301024	M	16.9993	12 - < 18 years	>5 - ≤18 years	0	1	1	1	PCR, NS1, Serology	2016-04-29	2016	DENV-1	DENV-1	Dengue	Dengue				GI		3	DHF I	Previous	Secondary	DHF I	14.6	42.3	3.1	131	65	29								Fever			Headache	DENV-1	Dengue	Dengue	PCR, NS1, Serology
530	Jakarta	Adult	1015301025	M	13.5633	12 - < 18 years	>5 - ≤18 years	0	1	1	1	PCR, Serology	2016-05-04	2016	DENV-1	DENV-1	Dengue	Dengue			No	CNS		5	DHF I	Previous	Secondary	DHF I	14.1	43.5	2.5	115	53	41								Annorexia,Fever			Decreasecons, Dizziness	DENV-1	Dengue	Dengue	PCR, Serology
530	Jakarta	Adult	1015301026	F	4.70363	1-<5 years	≤5 years	0	1	1	1	PCR, NS1, Serology	2016-06-29	2016	DENV-3	DENV-3	Dengue	Dengue				Upper, GI		4	DF	Naive	Primary	DF	12.9	37.3	2.7	110	51	42								Fever				DENV-3	Dengue	Dengue	PCR, NS1, Serology
530	Jakarta	Pediatric	1015302001	F	33.3854	25 - <45 years	>18 years	1	2	2	4		2014-11-27	2014	UNK		Non Dengue	UNK			Intra abdominal mass	GI		2		Previous		Intra abdominal mass	10.1	32.6	4.8	606	Not Done	Not Done								Annorexia,Fever					Non Dengue	UNK
530	Jakarta	Pediatric	1015302002	F	37.4292	25 - <45 years	>18 years	1	2	2	4		2014-12-03	2014	UNK		Non Dengue	UNK			HIV, Miliary TB	Skin, GI		8		Previous		Miliary TB	8.9	25.5	9.5	258	77.9	13.3								Chills,Fever	1		Dizziness		Non Dengue	UNK
530	Jakarta	Pediatric	1015302003	M	28.397	25 - <45 years	>18 years	0	3	1	1	BC	2014-12-29	2014	Staphylococcus aureus		Non Dengue	Other			Lung TB	Lower		6		Previous		Sepsis	14.5	40.4	24.1	43.2	6	6								Fever					Non Dengue	Other	BC
530	Jakarta	Pediatric	1015302004	F	56.386	45 - <65 years	>18 years	1	1	1	1	PCR, NS1, Serology	2015-01-11	2015	DENV-2	DENV-2	Dengue	Dengue			No	UTI		6	DF	Previous	Secondary	DF	11.6	36.2	2.5	39	24.3	55.1								Annorexia,Chills,Fever	1		Headache	DENV-2	Dengue	Dengue	PCR, NS1, Serology
530	Jakarta	Pediatric	1015302005	F	40.5229	25 - <45 years	>18 years	0	2	1	1	PCR, Serology	2015-01-13	2015	DENV-3	DENV-3	Dengue	Dengue			No	Upper, GI		6	DHF II	Previous	Secondary	DHF II	14.2	39.4	4.4	59	3	17								Annorexia,Chills,Fever	1		Headache	DENV-3	Dengue	Dengue	PCR, Serology
530	Jakarta	Pediatric	1015302006	M	56.9391	45 - <65 years	>18 years	0	2	1	3	PCR, Serology	2015-02-17	2015	Rickettsia typhi		Non Dengue	Rickettsia	Syok Septik	1	No	CNS, GI		2		Previous		Sepsis	18.2	51.2	7	119	33	64	0.79	0.61	0.18	171	58	27.5	1.25	Annorexia,Fever,Lethargy		1	Headache, Decreasecons		Non Dengue	Rickettsia	PCR, Serology
530	Jakarta	Pediatric	1015302007	M	40.1451	25 - <45 years	>18 years	0	3	1	1	PCR, Serology	2015-02-22	2015	Leptospira		Lepto	Lepto			No	Lower, HB		5		Previous		Leptospirosis	15.3	43.9	12.3	46.1	91	6								Annorexia,Fever,Icterus					Lepto	Lepto	PCR, Serology
530	Jakarta	Pediatric	1015302008	F	67.3758	≥65 years	>18 years	1	3	1	4		2015-02-24	2015	UNK		Non Dengue	UNK	Cardiac arrest due to underlying condition	1	DM type II	Lower		4		Previous		CAP	7.7	22	16.2	56.7	6	26								Fever					Non Dengue	UNK
530	Jakarta	Pediatric	1015302009	M	28.0027	25 - <45 years	>18 years	0	2	2	2	Serology	2015-02-25	2015	Influenza A		Non Dengue	Influenza			Lung TB	Lower, GI		15		Previous		Lung TB	15.2	42.1	8.4	185	64	33								FeverNightsweat					Non Dengue	Influenza	Serology
530	Jakarta	Pediatric	1015302010	F	47.2307	45 - <65 years	>18 years	1	3	2	1	BC	2015-03-25	2015	Staphylococcus haemolyticus		Non Dengue	Other			DM type II, Hypertension	Upper, Skin, GI		4		Previous		Diabetic ulcer	10.2	30.4	17.5	471	85.5	6.2								Fever					Non Dengue	Other	BC
530	Jakarta	Pediatric	1015302011	F	73.5524	≥65 years	>18 years	1	3	2	4		2015-04-16	2015	UNK		Non Dengue	UNK			DM, Hypertension	Lower, GI		2		Previous		Pneumonia	11	36.1	10.4	264	79	13								Annorexia,Fever					Non Dengue	UNK
530	Jakarta	Pediatric	1015302012	M	58.7707	45 - <65 years	>18 years	1	3	2	1	PCR, Serology	2015-04-23	2015	Leptospira		Lepto	Lepto			No	Upper, HB		7		Previous		Leptospirosis	6.4	19.4	14.7	213	87.4	5.7								FeverLethargyIcterus		1	Headache, Dizziness		Lepto	Lepto	PCR, Serology
530	Jakarta	Pediatric	1015302013	F	42.8474	25 - <45 years	>18 years	1	2	1	1	BC	2015-05-11	2015	Staphylococcus aureus		Non Dengue	Other	Renjatan sepsis	1	CKD, DM type II	Lower		4		Previous		Sepsis	11.9	33.9	8.7	80.5	88	12								Fever					Non Dengue	Other	BC
530	Jakarta	Pediatric	1015302014	M	28.7201	25 - <45 years	>18 years	0	1	1	1	PCR, NS1, Serology	2015-05-20	2015	DENV-3	DENV-3	Dengue	Dengue			No	GI		3	DF	Previous	Secondary	DF	13.7	39.2	2.9	90	80.9	14.6								Fever,Lethargy		1	Headache	DENV-3	Dengue	Dengue	PCR, NS1, Serology
530	Jakarta	Pediatric	1015302015	F	75.4661	≥65 years	>18 years	1	3	2	4		2015-06-09	2015	UNK		Non Dengue	UNK			No	Upper, GI	1	7		Previous		CAP	11.8	34	19.4	382	86	12								Annorexia,Chills,Fever,Lethargy	1	1	Headache		Non Dengue	UNK
530	Jakarta	Pediatric	1015302016	F	65.0705	≥65 years	>18 years	1	3	2	4		2015-06-17	2015	UNK		Non Dengue	UNK			CKD, DM type II, Hypertension	GI		1		Previous		Sepsis	9	27.4	27.2	296	90.7	7.1								Chills,Fever	1				Non Dengue	UNK
530	Jakarta	Pediatric	1015302017	F	63.7344	45 - <65 years	>18 years	1	3	2	3	PCR	2015-06-22	2015	Streptococcus pneumoniae		Non Dengue	Streptococcus pneumonia			No	Lower, UTI, GI		7		Previous		Sepsis	10.8	31.7	47.8	540	94	2								Annorexia,Fever,Lethargy		1			Non Dengue	Streptococcus pneumonia	PCR
530	Jakarta	Pediatric	1015302018	M	57.5469	45 - <65 years	>18 years	1	3	2	2	PCR, Serology	2015-07-29	2015	Rickettsia typhi		Typhoid	Rickettsia			Cirrhosis, DM type II, Hypertension, Kidney cyst	Upper, UTI, GI		10		Previous		Typhoid fever	11.3	34.9	10.4	154	72.1	22.3								Annorexia,Fever					Typhoid	Rickettsia	PCR, Serology
530	Jakarta	Pediatric	1015302019	M	57.3306	45 - <65 years	>18 years	1	1	1	4		2015-08-13	2015	UNK		Non Dengue	UNK			Anemia, DM type II, Haemorrhoid	GI		3		Previous		Pansitopenia	6	17.6	1.1	94	63.9	28.7								Annorexia,Fever					Non Dengue	UNK
530	Jakarta	Pediatric	1015302020	F	21.4839	18 - < 25 years	>18 years	1	3	2	4		2015-09-16	2015	UNK		Non Dengue	UNK			Leukemia	Upper, GI		2		Previous		CAP	11.7	33.4	25.1	705	86	10								Annorexia,Fever					Non Dengue	UNK
530	Jakarta	Pediatric	1015302021	M	27.5537	25 - <45 years	>18 years	1	2	1	4		2015-09-16	2015	UNK		Non Dengue	UNK			HIV, Lung TB	Lower, Skin	1	2		Previous		Lung TB	9.5	28.6	7.9	135	92	8								Fever					Non Dengue	UNK
530	Jakarta	Pediatric	1015302022	F	35.4305	25 - <45 years	>18 years	1	3	2	4		2015-09-16	2015	UNK		Non Dengue	UNK			Neoplasm of pancreas	HB		2		Previous		Neoplasm of pancreas	10	28.8	36.6	737	88	11								FeverNightsweatIcterus					Non Dengue	UNK
530	Jakarta	Pediatric	1015302023	F	60.6735	45 - <65 years	>18 years	1	3	2	4		2015-09-18	2015	UNK		Non Dengue	UNK			No	Lower, UTI, GI		3		Previous		Pneumonia	11	31.7	21.6	327	95	2								Chills,Fever	1		Dizziness		Non Dengue	UNK
530	Jakarta	Pediatric	1015302024	F	62.7734	45 - <65 years	>18 years	0	1	1	1	Culture	2015-09-22	2015	Klebsiella pneumoniae		Non Dengue	Other			Struma multinodosa	Upper, GI		1		Previous		CAP	13.6	38.7	2	89.9	66	30								Fever					Non Dengue	Other	Culture
530	Jakarta	Pediatric	1015302025	M	38.486	25 - <45 years	>18 years	0	2	1	2	PCR, Serology	2015-10-21	2015	Rickettsia typhi		Non Dengue	Rickettsia			Lung TB	Constitutional		9		Previous		Viral infection	14.9	41	6.4	36.8	74	22								Chills,Fever	1		Headache		Non Dengue	Rickettsia	PCR, Serology
530	Jakarta	Pediatric	1015302026	F	66.0068	≥65 years	>18 years	1	3	2	4		2015-11-12	2015	UNK		Non Dengue	UNK			DM type II, Lung TB	Lower		4		Previous		Sepsis	11.1	32.6	34.4	227	93	5								Fever					Non Dengue	UNK
530	Jakarta	Pediatric	1015302027	F	62.7187	45 - <65 years	>18 years	1	3	1	4		2015-12-03	2015	UNK		Non Dengue	UNK	Gagal nafas tipe II	1	No	CNS, Lower		1		Previous		CAP	3.8	11.7	12.5	42	9.4	78.6								Fever			Headache, Decreasecons		Non Dengue	UNK
530	Jakarta	Pediatric	1015302028	F	26.8145	25 - <45 years	>18 years	0	3	2	4		2015-12-23	2015	UNK		Non Dengue	UNK			No	Upper, Skin		4		Previous		UTI	13.2	38.3	23.5	306	88	8								Annorexia,Chills,Fever	1				Non Dengue	UNK
530	Jakarta	Pediatric	1015302029	M	30.2478	25 - <45 years	>18 years	0	3	2	4		2016-01-11	2016	UNK		Non Dengue	UNK	Gagal nafas	1	No	Constitutional		5		Previous		CAP, encephalitis	15.5	46.5	17.3	347	Not Done	Not Done								Annorexia,Fever					Non Dengue	UNK
530	Jakarta	Pediatric	1015302030	M	40.0794	25 - <45 years	>18 years	1	2	1	3	PCR, Serology	2016-01-26	2016	Rickettsia typhi		Non Dengue	Rickettsia	Shock Cardiogenic	1	CLD, HIV, Hypertension	CNS, Skin, Diarr	1	13		Previous		Meningoencephalitis	10.9	34	7.5	54.2	90	10								Fever			Decreasecons		Non Dengue	Rickettsia	PCR, Serology
530	Jakarta	Pediatric	1015302031	M	29.5989	25 - <45 years	>18 years	0	2	1	1	PCR, Serology	2016-02-18	2016	DENV-3	DENV-3	Dengue	Dengue			No	GI		4	DF	Previous	Secondary	DF	15.1	44.2	5.1	89	70.3	21.7								Fever				DENV-3	Dengue	Dengue	PCR, Serology
530	Jakarta	Pediatric	1015302032	M	19.5838	18 - < 25 years	>18 years	1	1	1	1	NS1, Serology	2016-02-25	2016	DENV	DENV	Dengue	Dengue			Thalassemia	Diarrhea		4	DF	Previous	Secondary	DF	5.5	15.9	3.7	82	34.1	50.3								Fever			Headache	DENV	Dengue	Dengue	NS1, Serology
530	Jakarta	Pediatric	1015302033	M	27.4031	25 - <45 years	>18 years	0	2	1	2	PCR, Serology	2016-03-01	2016	SEOUL VIRUS		Typhoid	Other			No	CNS, HB		6		Previous		Typhoid fever	16.5	50.6	5.8	24.7	79	16								Annorexia,Fever,Icterus			Decreasecons, Dizziness		Typhoid	Other	PCR, Serology
530	Jakarta	Pediatric	1015302034	F	24.0684	18 - < 25 years	>18 years	0	1	1	1	PCR, NS1, Serology	2016-03-02	2016	DENV-3	DENV-3	Dengue	Dengue			No	GI		6	DHF I	Previous	Secondary	DHF I	13.1	32.8	2.1	85	64	64								Fever			Headache	DENV-3	Dengue	Dengue	PCR, NS1, Serology
530	Jakarta	Pediatric	1015302035	M	66.2067	≥65 years	>18 years	1	3	2	4		2016-03-10	2016	UNK		Non Dengue	UNK			Hypertension	Constitutional		2		Previous		CAP	12.2	37.2	23.7	187	85	11								Chills,Fever	1		Headache		Non Dengue	UNK
530	Jakarta	Pediatric	1015302036	M	76.7639	≥65 years	>18 years	1	3	2	3	Serology	2016-03-21	2016	Influenza B		Non Dengue	Influenza	Cardiac arrest	1		CNS, Upper		3		Previous		Sepsis	5.6	21.3	21.3	184	98	2								Annorexia,Fever			Decreasecons		Non Dengue	Influenza	Serology
530	Jakarta	Pediatric	1015302037	F	52.7283	45 - <65 years	>18 years	1	2	2	3	Serology	2016-04-04	2016	RSV		Non Dengue	Other	Unknown (meninggal di rumah)	1		Lower		3		Previous		Pleuritis Tuberculosis	10.1	33.7	8.6	249	78	13								Fever,Lethargy		1			Non Dengue	Other	Serology
530	Jakarta	Pediatric	1015302038	M	19.4415	18 - < 25 years	>18 years	0	1	2	1	PCR, NS1, Serology	2016-04-08	2016	DENV-1	DENV-1	Dengue	Dengue			No	GI		3	DF	Naive	Primary	DF	15	45.1	2.7	170	65.4	20.5								Fever				DENV-1	Dengue	Dengue	PCR, NS1, Serology
530	Jakarta	Pediatric	1015302039	M	19.5838	18 - < 25 years	>18 years	0	2	2	4		2016-04-12	2016	UNK		Non Dengue	UNK				Lower		0		Previous		Hemoptoe(??)	14.2	42.2	6.2	236	68	23								Fever					Non Dengue	UNK
530	Jakarta	Pediatric	1015302040	F	19.0746	18 - < 25 years	>18 years	1	1	1	4		2016-05-16	2016	UNK		Non Dengue	UNK			No	Upper, GI		6		Previous		Tonsilitis	11.4	34.3	2.5	144	76	18								Annorexia,Fever			Dizziness		Non Dengue	UNK
530	Jakarta	Pediatric	1015302041	F	21.8289	18 - < 25 years	>18 years	0	1	1	1	PCR, NS1	2016-06-13	2016	DENV-1	DENV-1	Dengue	Dengue				GI		4	DHF I	Naive	Primary	Demam Berdarah Dengue	14.5	43.4	1.8	108	84	13								Chills,Fever	1		Dizziness	DENV-1	Dengue	Dengue	PCR, NS1
540	Jakarta	Adult	1015401001	M	1.12526	1-<5 years	≤5 years	1	2	2	3	Microscopic	2014-12-08	2014	Amoeba		Non Dengue	Other			Anemia	CNS, Upper, Diarr		4		Previous		Febrile convulsion	8.9	29	10.7	452	57	38								Fever			Convuls		Non Dengue	Other	Microscopic
540	Jakarta	Adult	1015401002	M	1.57974	1-<5 years	≤5 years	0	2	2	3	PCR	2014-12-08	2014	Norovirus II		Non Dengue	Other			No	Diarrhea		2		Naive		Diarrhea	11.6	33	6.3	232	73	24								Fever					Non Dengue	Other	PCR
540	Jakarta	Adult	1015401003	F	12.5558	12 - < 18 years	>5 - ≤18 years	0	2	1	2	IFA, Serology	2015-01-29	2015	Rickettsia typhi		Non Dengue	Rickettsia			No	Upper, GI		5		Previous		Chikungunya	13.2	39	5.3	104	Not Done	Not Done								Fever					Non Dengue	Rickettsia	IFA, Serology
540	Jakarta	Adult	1015401004	F	10.82	5 - < 12 years	>5 - ≤18 years	0	2	2	1	PCR, NS1, Serology	2015-01-29	2015	DENV-4	DENV-4	Dengue	Dengue			No	GI		3	DHF I	Previous	Secondary	DHF I	14.3	43	4.9	211	Not Done	Not Done								Fever			Headache	DENV-4	Dengue	Dengue	PCR, NS1, Serology
540	Jakarta	Adult	1015401005	M	9.1937	5 - < 12 years	>5 - ≤18 years	1	3	2	4		2015-02-02	2015	UNK		Non Dengue	UNK			No	Upper, Diar		3		Previous		Appendicitis	11.3	34	14.8	233	82	15								FeverPale					Non Dengue	UNK
540	Jakarta	Adult	1015401006	M	6.53251	5 - < 12 years	>5 - ≤18 years	0	1	2	1	Serology	2015-02-03	2015	Measles virus		Non Dengue	Other			No	Upper, Skin, Diarr	1	6		Previous		Morbili	11.8	36	4.5	320	Not Done	Not Done								Fever					Non Dengue	Other	Serology
540	Jakarta	Adult	1015401007	M	1.88912	1-<5 years	≤5 years	0	2	2	5a		2015-02-17	2015	UNK		Typhoid	UNK			No	Upper, Diar		5		Previous		Typhoid fever	12.1	36	14.2	402	Not Done	Not Done								Annorexia,Fever					Typhoid	UNK
540	Jakarta	Adult	1015401008	M	11.1	5 - < 12 years	>5 - ≤18 years	0	1	1			2015-02-17	2015	A		Dengue	A			No	Skin, GI		4				DHF I	14.9	43	3.6	139	70	17								Fever					Dengue	A
540	Jakarta	Adult	1015401009	F	4.01095	1-<5 years	≤5 years	1	2	2	4		2015-02-20	2015	UNK		Non Dengue	UNK			No	CNS, Diar		2		Previous		Febrile convulsion	10.2	31	8.7	187	83	15								Fever			Convuls		Non Dengue	UNK
540	Jakarta	Adult	1015401010	F	1.5551	1-<5 years	≤5 years	0	3	2	3	PCR, Serology	2015-02-20	2015	Influenza A H3N2		Non Dengue	Influenza			No	CNS, Upper		8		Naive		Febrile convulsion	12.7	38	18.7	757	56	41								Annorexia,Fever			Convuls		Non Dengue	Influenza	PCR, Serology
540	Jakarta	Adult	1015401011	M	7.31828	5 - < 12 years	>5 - ≤18 years	1	2	2	4		2015-02-26	2015	UNK		Non Dengue	UNK	HIV	1	HIV, Lung TB	Upper		8		Previous		HIV	9.8	30	5.4	232	82	15								Annorexia,Fever					Non Dengue	UNK
540	Jakarta	Adult	1015401012	M	11.9261	5 - < 12 years	>5 - ≤18 years	0	2	2	3	Serology	2015-02-26	2015	Influenza A		Non Dengue	Influenza			No	Upper, GI		9		Previous		GEA	12.5	38	6.8	515	79	20								Fever			Dizziness		Non Dengue	Influenza	Serology
540	Jakarta	Adult	1015401013	M	6.76249	5 - < 12 years	>5 - ≤18 years	0	2	2	1	Serology	2015-03-06	2015	Salmonella typhi		Typhoid	Salmonella			No	Upper, GI		8		Previous		Typhoid fever	12.6	38	7.3	262	63	32	0.1	0.09	0.01	51	18		0.6	Fever					Typhoid	Salmonella	Serology
540	Jakarta	Adult	1015401014	M	2.0397	1-<5 years	≤5 years	1	2	2	1	PCR, NS1	2015-03-09	2015	DENV-1	DENV-1	Non Dengue	Dengue			No	CNS, Upper		1	DF	Naive	Primary	Febrile convulsion	10.4	32	9.9	338	70	27								Fever			Convuls	DENV-1	Non Dengue	Dengue	PCR, NS1
540	Jakarta	Adult	1015401015	M	2.57084	1-<5 years	≤5 years	0	1	1	1	NS1, Serology	2015-03-09	2015	DENV	DENV	Dengue	Dengue			No	Upper		5	DHF I	Previous	Secondary	DHF I	12.4	38	3.2	98	35	60								Fever				DENV	Dengue	Dengue	NS1, Serology
540	Jakarta	Adult	1015401016	M	15.1075	12 - < 18 years	>5 - ≤18 years	0	1	1	1	PCR, Serology	2015-03-18	2015	DENV-3	DENV-3	Dengue	Dengue			No	GI		4	DHF II	Previous	Secondary	DHF II	14.8	41	2.6	88	71	28								Fever			Dizziness	DENV-3	Dengue	Dengue	PCR, Serology
540	Jakarta	Adult	1015401017	M	15.833	12 - < 18 years	>5 - ≤18 years	0	2	1	5b		2015-03-18	2015	UNK		Dengue	UNK			No	GI		5		Previous		DHF I	15.7	46	4.4	96	76	20								Fever			Headache		Dengue	UNK
540	Jakarta	Adult	1015401018	M	2.28337	1-<5 years	≤5 years	0	1	1	1	PCR, Serology	2015-03-20	2015	DENV-3	DENV-3	Dengue	Dengue	Dengue shock syndrome	1	No	Skin, GI		6	DHF IV	Previous	Secondary	DHF IV	13.9	44	3.8	34	Not Done	Not Done								Fever				DENV-3	Dengue	Dengue	PCR, Serology
540	Jakarta	Adult	1015401019	F	1.5332	1-<5 years	≤5 years	0	3	2	2	PCRq	2015-04-01	2015	HHV-6		Non Dengue	Other			Lung TB, Malnutrition	Upper, Skin, Diarr		4		Naive		Lung TB	11.7	36	18.5	447	42	54								Annorexia,Fever					Non Dengue	Other	PCRq
540	Jakarta	Adult	1015401020	F	10.9185	5 - < 12 years	>5 - ≤18 years	0	2	1	1	PCR, NS1	2015-04-02	2015	DENV-3	DENV-3	Dengue	Dengue			No	GI		2	DHF I	Naive	Primary	DHF I	12.7	37	6.8	48	Not Done	Not Done								Annorexia,Fever			Dizziness	DENV-3	Dengue	Dengue	PCR, NS1
540	Jakarta	Adult	1015401021	F	11.0883	5 - < 12 years	>5 - ≤18 years	0	1	1	1	PCR, NS1, Serology	2015-04-07	2015	DENV-1	DENV-1	Dengue	Dengue			Lung TB	Upper, Diar		3	DHF IV	Previous	Secondary	DHF IV	14.8	42	1.9	74	Not Done	Not Done								Annorexia,Fever			Headache	DENV-1	Dengue	Dengue	PCR, NS1, Serology
540	Jakarta	Adult	1015401022	M	3.85489	1-<5 years	≤5 years	0	2	2	5b		2015-04-14	2015	UNK		Dengue	UNK			No	Upper, GI		5		Naive		DHF I	11.7	33	8.1	176	Not Done	Not Done								Fever					Dengue	UNK
540	Jakarta	Adult	1015401023	F	8.59411	5 - < 12 years	>5 - ≤18 years	0	2	2	1	Serology	2015-05-11	2015	Salmonella typhi		Typhoid	Salmonella			Lung TB	GI		12		Previous		Typhoid fever	12.3	37	7	223	48	49								Annorexia,Fever					Typhoid	Salmonella	Serology
540	Jakarta	Adult	1015401024	M	1.1499	1-<5 years	≤5 years	0	3	2	4		2015-05-11	2015	UNK		Non Dengue	UNK			Lung TB	Diarrhea		2		Naive		GEA	11.7	35	29.4	542	73	24								Fever					Non Dengue	UNK
540	Jakarta	Adult	1015401025	M	13.0376	12 - < 18 years	>5 - ≤18 years	0	1	1	1	PCR, NS1	2015-06-11	2015	DENV-1	DENV-1	Dengue	Dengue			No	Upper, GI		4	DHF I	Previous	Secondary	DHF I	14.4	42	3.1	124	Not Done	Not Done								Fever				DENV-1	Dengue	Dengue	PCR, NS1
540	Jakarta	Adult	1015401026	M	5.57426	5 - < 12 years	>5 - ≤18 years	0	1	1	1	PCR, Serology	2015-06-25	2015	DENV-2	DENV-2	Dengue	Dengue			No	Upper, Diar		5	DHF II	Previous	Secondary	DHF II	12.4	36	4.1	82	Not Done	Not Done								Fever			Dizziness	DENV-2	Dengue	Dengue	PCR, Serology
540	Jakarta	Adult	1015401027	F	9.42642	5 - < 12 years	>5 - ≤18 years	0	1	1	1	PCR, NS1, Serology	2015-07-23	2015	DENV-1	DENV-1	Dengue	Dengue			Lung TB	Upper, GI		3	DHF I	Previous	Secondary	DHF I	12.4	35	2.9	47	Not Done	Not Done								Annorexia,Fever			Dizziness	DENV-1	Dengue	Dengue	PCR, NS1, Serology
540	Jakarta	Adult	1015401028	F	4.3	1-<5 years	≤5 years	0	3	2			2015-07-30	2015	A		Non Dengue	A			No	CNS, Upper		2				Febrile convulsion	12.2	37	32.3	317	77	20								Annorexia,Fever			Convuls		Non Dengue	A
540	Jakarta	Adult	1015401029	F	4.03833	1-<5 years	≤5 years	0	1	2	3	Serology	2015-08-24	2015	Influenza A		Non Dengue	Influenza			Lung TB	Upper, GI		4		Previous		Viral infection	12	36	4.7	228	69	28								Annorexia,Chills,Fever	1		Dizziness		Non Dengue	Influenza	Serology
540	Jakarta	Adult	1015401030	F	1.10062	1-<5 years	≤5 years	1	2	2	4		2015-09-23	2015	UNK		Non Dengue	UNK			No	CNS		4		Naive		Febrile convulsion	10.1	31	15.4	320	Not Done	Not Done								Annorexia,Fever			Convuls		Non Dengue	UNK
540	Jakarta	Adult	1015401031	M	1.16906	1-<5 years	≤5 years	0	2	2	3	PCR	2015-09-25	2015	Streptococcus pneumoniae		Non Dengue	Streptococcus pneumonia			Lung TB	CNS		8		Naive		Febrile convulsion	11.5	35	13.2	256	Not Done	Not Done								Annorexia,Fever			Convuls		Non Dengue	Streptococcus pneumonia	PCR
540	Jakarta	Adult	1015401032	M	7.6742	5 - < 12 years	>5 - ≤18 years	1	1	2	4		2015-10-05	2015	UNK		Non Dengue	UNK			Lung TB, Thalassemia	Diarrhea		6		Previous		Lung TB	7.3	25	3.4	230	Not Done	Not Done								Annorexia,Fever,Pale					Non Dengue	UNK
540	Jakarta	Adult	1015401033	M	3.50171	1-<5 years	≤5 years	1	2	2	2	Serology	2015-10-05	2015	Influenza A		Typhoid	Influenza			No	Upper, Diar		8		Naive		Typhoid fever	10.8	32	8.7	316	58	39								Fever					Typhoid	Influenza	Serology
540	Jakarta	Adult	1015401034	M	7.95072	5 - < 12 years	>5 - ≤18 years	0	2	2	3	Serology	2015-11-03	2015	Influenza A		Typhoid	Influenza			Lung TB	Upper, GI		7		Previous		Typhoid fever	12.1	37	5.4	216	Not Done	Not Done								Annorexia,Fever					Typhoid	Influenza	Serology
540	Jakarta	Adult	1015401035	M	2.07803	1-<5 years	≤5 years	1	2	2	5b		2015-11-06	2015	UNK		Typhoid	UNK			Lung TB	Upper, Diar		8		Naive		Typhoid fever	10.3	32	13	455	43	55								Annorexia,Fever					Typhoid	UNK
540	Jakarta	Adult	1015401036	F	1.65366	1-<5 years	≤5 years	0	2	2	4		2015-11-20	2015	UNK		Non Dengue	UNK			No	Lower, GI		4		Naive		Bronchiolitis	11.3	33	12.5	223	48	50								Chills,Fever	1				Non Dengue	UNK
540	Jakarta	Adult	1015401037	F	3.06913	1-<5 years	≤5 years	0	3	2	4		2015-12-01	2015	UNK		Non Dengue	UNK			Lung TB	Lower, GI		12		Naive		Bronchopneumonia	11.3	34	45.8	464	53	44								Annorexia,Fever					Non Dengue	UNK
540	Jakarta	Adult	1015401038	F	2.43395	1-<5 years	≤5 years	1	2	2	4		2015-12-06	2015	UNK		Non Dengue	UNK			Anemia	Lower		4		Previous		Laryngitis	7.7	27	6.6	381	71	26								Annorexia,Fever					Non Dengue	UNK
540	Jakarta	Adult	1015401039	M	4.04928	1-<5 years	≤5 years	1	1	2	5b		2015-12-21	2015	UNK		Typhoid	UNK			Malnutrition, Lung TB	Upper, Skin, GI		6		Previous		Typhoid fever	10.8	32	4.3	172	Not Done	Not Done								Annorexia,Fever					Typhoid	UNK
540	Jakarta	Adult	1015401040	M	5.2731	5 - < 12 years	>5 - ≤18 years	1	2	1	4		2015-12-21	2015	UNK		Non Dengue	UNK			No	Upper, Diar		4		Naive		GEA	11.1	34	7.6	132	53	43								Annorexia,Fever					Non Dengue	UNK
540	Jakarta	Adult	1015401041	M	9.02943	5 - < 12 years	>5 - ≤18 years	0	1	1	1	PCR, Serology	2016-01-12	2016	DENV-3	DENV-3	Dengue	Dengue			Malnutrition	GI		5	DHF I	Previous	Secondary	DHF I	13.2	38	2.3	39	Not Done	Not Done								Annorexia,Fever			Headache	DENV-3	Dengue	Dengue	PCR, Serology
540	Jakarta	Adult	1015401042	F	1.5	1-<5 years	≤5 years	0	2	2			2016-01-13	2016	A		Dengue	A			No	CNS, Upper, Diarr		5				DHF I	17.6	53	7.1	160	36	60								Fever			Convuls		Dengue	A
540	Jakarta	Adult	1015401043	F	1.5	1-<5 years	≤5 years	1	2	2			2016-01-13	2016	A		Non Dengue	A			Anemia	Upper, Diar		4				Bronchopneumonia	8.9	26	6.2	205	56	40								Fever					Non Dengue	A
540	Jakarta	Adult	1015401044	M	1.6	1-<5 years	≤5 years	1	2	2			2016-02-17	2016	A		Non Dengue	A			Lung TB, Malnutrition	Lower		2				Bronchopneumonia	10.7	35	10.6	553	31	60								Annorexia,Fever					Non Dengue	A
540	Jakarta	Adult	1015401045	M	4.45448	1-<5 years	≤5 years	1	1	2	1	PCR, Serology	2016-02-27	2016	DENV-3	DENV-3	Dengue	Dengue			Anemia	Upper, GI		4	DHF III	Previous	Secondary	DHF III	7.3	26	5.7	451	63	21								Annorexia,Fever				DENV-3	Dengue	Dengue	PCR, Serology
540	Jakarta	Adult	1015401046	M	6.69131	5 - < 12 years	>5 - ≤18 years	0	1	2	4		2016-02-29	2016	UNK		Non Dengue	UNK			No	Upper, GI		3		Previous		Viral infection	12.3	38	3.5	241	Not Done	Not Done								Annorexia,Fever			Dizziness		Non Dengue	UNK
540	Jakarta	Adult	1015401047	F	7.20329	5 - < 12 years	>5 - ≤18 years	1	2	1	3	Serology	2016-02-29	2016	Salmonella typhi		Non Dengue	Salmonella			Anemia, LUNG TB	Upper, Diar		8		Previous		UTI	10.1	30	6.3	114	Not Done	Not Done								Annorexia,Fever			Dizziness		Non Dengue	Salmonella	Serology
540	Jakarta	Adult	1015401048	M	13.9548	12 - < 18 years	>5 - ≤18 years	0	1	1	1	NS1, Serology	2016-03-17	2016	DENV	DENV	Dengue	Dengue			No	Upper, UTI, Skin, GI	1	4	DHF I	Previous	Secondary	DHF I	13.1	40	3.6	145	Not Done	Not Done								Annorexia,Chills,Fever	1		Headache	DENV	Dengue	Dengue	NS1, Serology
540	Jakarta	Adult	1015401049	F	7.0883	5 - < 12 years	>5 - ≤18 years	0	1	1	1	PCR, Serology	2016-03-18	2016	DENV-2	DENV-2	Dengue	Dengue			Anemia	Upper, GI		5	DHF I	Previous	Secondary	DHF I	12.3	38	4.2	33	Not Done	Not Done								Annorexia,Fever				DENV-2	Dengue	Dengue	PCR, Serology
540	Jakarta	Adult	1015401050	F	12.3	12 - < 18 years	>5 - ≤18 years	0	1	1			2016-03-18	2016	A		Dengue	A			No	GI		5				DHF I	13.5	41	3	67	51	44								Fever					Dengue	A
540	Jakarta	Adult	1015401051	M	3.12389	1-<5 years	≤5 years	0	1	1	1	PCR, Serology	2016-03-22	2016	DENV-3	DENV-3	Dengue	Dengue			No	Upper, Skin, Diarr		8	DF+HM	Previous	Secondary	DF	11.3	33	4.9	33	Not Done	Not Done								Fever				DENV-3	Dengue	Dengue	PCR, Serology
540	Jakarta	Adult	1015401052	F	1.07324	1-<5 years	≤5 years	0	2	2	1	PCR, Serology	2016-03-23	2016	Measles virus		Non Dengue	Other			No	Upper, Skin	1	11		Naive		Morbili	12	38	9.1	394	Not Done	Not Done								Annorexia,Fever					Non Dengue	Other	PCR, Serology
540	Jakarta	Adult	1015401053	F	6.86653	5 - < 12 years	>5 - ≤18 years	1	2	2	1	PCR, NS1	2016-03-23	2016	DENV-3	DENV-3	Dengue	Dengue			No	Upper, GI		3	DHF I	Previous	Secondary	DHF I	10.9	34	5.5	180	Not Done	Not Done								Annorexia,Fever				DENV-3	Dengue	Dengue	PCR, NS1
540	Jakarta	Adult	1015401054	F	6.5024	5 - < 12 years	>5 - ≤18 years	0	2	2	4		2016-03-23	2016	UNK		Non Dengue	UNK			No	CNS, Upper, GI		3		Naive		Febrile convulsion	11.8	36	10.5	438	Not Done	Not Done								Fever			Convuls, Dizziness		Non Dengue	UNK
540	Jakarta	Adult	1015401055	M	5.1	5 - < 12 years	>5 - ≤18 years	1	1	2			2016-03-23	2016	A		Non Dengue	A			Anemia	Upper, Skin	1	4				Morbili	9.9	30	3.4	170	44	49								Annorexia,Fever					Non Dengue	A
540	Jakarta	Adult	1015401056	M	13.5058	12 - < 18 years	>5 - ≤18 years	0	2	1	1	PCR, NS1	2016-03-29	2016	DENV-3	DENV-3	Dengue	Dengue			No	GI		2	DF	Previous	Secondary	DF	12.8	38	7.6	134	Not Done	Not Done								Chills,Fever	1		Dizziness	DENV-3	Dengue	Dengue	PCR, NS1
540	Jakarta	Adult	1015401057	M	4.4	1-<5 years	≤5 years	0	2	2			2016-04-01	2016	A		Non Dengue	A			No	CNS, Upper		3				Rhynopharingitis	11.4	36	12.7	611	79	14								Fever			Convuls		Non Dengue	A
540	Jakarta	Adult	1015401058	M	7.69336	5 - < 12 years	>5 - ≤18 years	0	2	2	3	Serology	2016-04-01	2016	Influenza B		Non Dengue	Influenza			No	GI		3		Naive		URTI	13.2	41	11.4	389	87	8								Annorexia,Fever					Non Dengue	Influenza	Serology
540	Jakarta	Adult	1015401059	F	15.7618	12 - < 18 years	>5 - ≤18 years	1	1	1	1	PCR	2016-04-02	2016	DENV-3	DENV-3	Dengue	Dengue			No	GI		4	DHF I	Previous	Secondary	DHF I	11.8	36	2.1	146	Not Done	Not Done								Annorexia,Fever			Dizziness	DENV-3	Dengue	Dengue	PCR
540	Jakarta	Adult	1015401060	F	7.06366	5 - < 12 years	>5 - ≤18 years	0	2	1	1	PCR, NS1, Serology	2016-04-05	2016	DENV-1	DENV-1	Dengue	Dengue			No	GI		4	DF	Previous	Secondary	DF	12.7	38	4.6	136	Not Done	Not Done								Annorexia,Fever			Dizziness	DENV-1	Dengue	Dengue	PCR, NS1, Serology
540	Jakarta	Adult	1015401061	M	8.09035	5 - < 12 years	>5 - ≤18 years	1	1	1	1	PCR, NS1, Serology	2016-04-05	2016	DENV-3	DENV-3	Dengue	Dengue			No	GI		4	DF	Previous	Secondary	DF	9.8	30	2	23	26	71								Annorexia,Fever				DENV-3	Dengue	Dengue	PCR, NS1, Serology
540	Jakarta	Adult	1015401062	M	11.1075	5 - < 12 years	>5 - ≤18 years	0	1	1	1	PCR, Serology	2016-04-09	2016	DENV-2	DENV-2	Dengue	Dengue			No	GI		6	DF	Previous	Secondary	DF	12.5	39	3.5	87	Not Done	Not Done								Annorexia,Fever				DENV-2	Dengue	Dengue	PCR, Serology
540	Jakarta	Adult	1015401063	M	14.11	12 - < 18 years	>5 - ≤18 years	0	1	1			2016-04-20	2016	A		Dengue	A			No	GI		6				DHF II	15	43	2.9	29	Not Done	Not Done								Fever			Dizziness		Dengue	A
540	Jakarta	Adult	1015401064	M	3.9	1-<5 years	≤5 years	1	3	2			2016-04-21	2016	A		Typhoid	A			No	Upper, GI		13				Typhoid fever	9.7	30	29.1	518	46	47								Annorexia,Fever					Typhoid	A
540	Jakarta	Adult	1015401065	M	11.1184	5 - < 12 years	>5 - ≤18 years	0	2	2	1	PCR, Serology	2016-04-21	2016	DENV-4	DENV-4	Dengue	Dengue			No	GI		4	DHF I	Previous	Secondary	DHF I	13.9	43	4.9	153	Not Done	Not Done								Fever				DENV-4	Dengue	Dengue	PCR, Serology
540	Jakarta	Adult	1015401066	M	3.20602	1-<5 years	≤5 years	0	1	1	1	PCR, NS1, Serology	2016-05-14	2016	DENV-2	DENV-2	Dengue	Dengue			No	GI		5	DHF I	Previous	Secondary	DHF I	12.3	36	4.2	68	Not Done	Not Done								Annorexia,Fever				DENV-2	Dengue	Dengue	PCR, NS1, Serology
540	Jakarta	Adult	1015401067	F	5.08145	5 - < 12 years	>5 - ≤18 years	1	2	2	4		2016-05-14	2016	UNK		Non Dengue	UNK			No	Upper		4		Naive		Tonsilitis	11.3	34	17	259	67	28								Annorexia,Fever					Non Dengue	UNK
540	Jakarta	Adult	1015401068	F	4.95551	1-<5 years	≤5 years	0	1	2	1	Serology	2016-05-19	2016	Measles virus		Non Dengue	Other			No	Upper, Skin, Diarr	1	6		Naive		Morbili	12.1	36	4.7	228	77	20								Annorexia,Fever					Non Dengue	Other	Serology
540	Jakarta	Adult	1015401069	M	13.8015	12 - < 18 years	>5 - ≤18 years	0	1	2	1	PCR, Serology	2016-05-19	2016	DENV-4	DENV-4	Dengue	Dengue			No	Upper, GI		4	DHF I	Previous	Secondary	DHF I	12.1	37	2.5	172	Not Done	Not Done								Annorexia,Fever			Dizziness	DENV-4	Dengue	Dengue	PCR, Serology
540	Jakarta	Adult	1015401070	F	11.896	5 - < 12 years	>5 - ≤18 years	0	2	2	1	PCR, NS1, Serology	2016-05-19	2016	DENV-2	DENV-2	Dengue	Dengue			No	Upper, Diar		3	DHF I	Previous	Secondary	DHF I	12.8	38	7	203	Not Done	Not Done								Annorexia,Fever			Dizziness	DENV-2	Dengue	Dengue	PCR, NS1, Serology
540	Jakarta	Adult	1015401071	F	1.79603	1-<5 years	≤5 years	1	3	2	2	PCR	2016-06-11	2016	Streptococcus pneumoniae		Non Dengue	Streptococcus pneumonia			Anemia, Lung TB	Upper, GI		3		Naive		Lung TB	9.5	28	24.4	555	63	33								Fever					Non Dengue	Streptococcus pneumonia	PCR
540	Jakarta	Adult	1015401072	M	8.57221	5 - < 12 years	>5 - ≤18 years	0	3	2	4		2016-06-11	2016	UNK		Non Dengue	UNK			No	UTI, Diar		4		Previous		Dysentri	13.1	38	15.6	324	89	6								Fever					Non Dengue	UNK
540	Jakarta	Adult	1015401073	F	5.53593	5 - < 12 years	>5 - ≤18 years	0	2	2	4		2016-06-28	2016	UNK		Non Dengue	UNK	Sepsis, gagal nafas	1	Hydrocephalus, Lung TB	CNS		2		Previous		Sepsis	13.2	38	11.5	522	74	23								Fever,Lethargy		1	Convuls, Decreasecons		Non Dengue	UNK
540	Jakarta	Adult	1015401074	M	6.05886	5 - < 12 years	>5 - ≤18 years	0	1	1	1	PCR, NS1, Serology	2016-06-29	2016	DENV-3	DENV-3	Dengue	Dengue			No	GI		6	DHF I	Previous	Secondary	DHF I	14.9	42	2.7	15	Not Done	Not Done								Annorexia,Fever				DENV-3	Dengue	Dengue	PCR, NS1, Serology
540	Jakarta	Adult	1015401075	M	14.0123	12 - < 18 years	>5 - ≤18 years	0	1	2	1	PCR, Serology	2016-06-30	2016	DENV-2	DENV-2	Typhoid	Dengue			No	Lower, Diar		3	DHF I	Previous	Secondary	Typhoid fever	14.8	43	3	157	72	22								Annorexia,Fever			Dizziness	DENV-2	Typhoid	Dengue	PCR, Serology
540	Jakarta	Pediatric	1015402001	M	53.2567	45 - <65 years	>18 years	0	3	1	3	PCR, Serology	2015-01-05	2015	Rickettsia typhi		Non Dengue	Rickettsia			No	GI		9		Previous		Pancreatitis	14.2	42	13.1	57	Not Done	Not Done								Fever			Dizziness		Non Dengue	Rickettsia	PCR, Serology
540	Jakarta	Pediatric	1015402002	F	42.0643	25 - <45 years	>18 years	1	3	1	1	BC	2015-01-12	2015	Escherichia coli		Non Dengue	E coli			No	GI		0		Previous		UTI	11.8	35	14	135	96	3								Chills,Fever	1		Dizziness		Non Dengue	E coli	BC
540	Jakarta	Pediatric	1015402003	M	32.4819	25 - <45 years	>18 years	0	2	2	1	PCR	2015-01-27	2015	DENV-1	DENV-1	Dengue	Dengue			No	GI		6	DHF I	Previous	Secondary	DHF I	16.4	48	7	185	Not Done	Not Done								Fever				DENV-1	Dengue	Dengue	PCR
540	Jakarta	Pediatric	1015402004	M	24.0329	18 - < 25 years	>18 years	0	2	2	1	PCR, NS1	2015-01-30	2015	DENV-3	DENV-3	Dengue	Dengue			No	GI		3	DF	Naive	Primary	DF	14.1	43	4.2	187	75	20								Fever			Dizziness	DENV-3	Dengue	Dengue	PCR, NS1
540	Jakarta	Pediatric	1015402005	F	24.9993	18 - < 25 years	>18 years	0	1	1	1	PCR, NS1	2015-02-20	2015	DENV-3	DENV-3	Dengue	Dengue			No	GI		4	DHF II	Previous	Secondary	DHF II	12.7	39	2.6	92	72	25								Annorexia,Fever			Dizziness	DENV-3	Dengue	Dengue	PCR, NS1
540	Jakarta	Pediatric	1015402006	M	58.152	45 - <65 years	>18 years	1	2	1	2	PCR, Serology	2015-02-25	2015	Leptospira		Dengue	Lepto			No	GI		6		Previous		DHF I	12.3	37	6.6	105	91.6	7	0.68	0.54	0.14	31	13		1	Chills,Fever	1		Headache		Dengue	Lepto	PCR, Serology
540	Jakarta	Pediatric	1015402007	M	46.3326	45 - <65 years	>18 years	0	3	2	1	Microscopic	2015-03-27	2015	Mycobacterium tuberculosis		Non Dengue	M TB			Lung TB	Lower, Diar		15		Previous		Lung TB	15.3	45	10.8	438	67	33								FeverNightsweatLethargy		1	Dizziness		Non Dengue	M TB	Microscopic
540	Jakarta	Pediatric	1015402008	M	24.5476	18 - < 25 years	>18 years	0	2	2	1	Serology	2015-04-13	2015	Hepatitis A		Non Dengue	Other			No	GI		8		Previous		Hepatitis A	14	41	5.5	156	71	26								Fever			Headache		Non Dengue	Other	Serology
540	Jakarta	Pediatric	1015402009	F	32.1068	25 - <45 years	>18 years	0	3	2	5b		2015-05-19	2015	UNK		Typhoid	UNK			No	GI		6		Previous		Typhoid fever	13.9	42	15	198	Not Done	Not Done								Fever					Typhoid	UNK
540	Jakarta	Pediatric	1015402010	M	20.7858	18 - < 25 years	>18 years	0	3	1	2	IFA, Serology	2015-06-04	2015	Rickettsia typhi		Typhoid	Rickettsia			No	GI		8		Previous		Typhoid fever	13.4	40	10	82	78	20	0.26	0.11	0.15	69	57		0.8	Annorexia,Fever,Nightsweat					Typhoid	Rickettsia	IFA, Serology
540	Jakarta	Pediatric	1015402011	M	22.7	18 - < 25 years	>18 years	0	2	1			2015-07-22	2015	A		Dengue	A			No	Upper, GI		2				DHF II	14.8	43	5.7	138	74	23								Fever			Headache		Dengue	A
540	Jakarta	Pediatric	1015402012	M	29.1	25 - <45 years	>18 years	0	2	1			2015-09-30	2015	A		Dengue	A			No	Upper, GI		5				DHF I	15	42	5.4	92	Not Done	Not Done								Fever			Dizziness		Dengue	A
540	Jakarta	Pediatric	1015402013	F	45.6372	45 - <65 years	>18 years	1	2	1	3	Serology	2015-11-04	2015	Influenza A		Non Dengue	Influenza			CHF, Hypertension, Lung TB	Lower		2		Previous		Lung TB	11.7	34	7.9	131	86	11								Fever			Dizziness		Non Dengue	Influenza	Serology
540	Jakarta	Pediatric	1015402014	M	36.1834	25 - <45 years	>18 years	1	1	2	4		2016-04-05	2016	UNK		Non Dengue	UNK	Hepatic Encephalitis, HIV	1	Anemia, HIV	Lower, GI		2		Previous		HIV	9.7	28	3.2	178	82	10								Annorexia,Fever					Non Dengue	UNK
540	Jakarta	Pediatric	1015402015	M	19.7426	18 - < 25 years	>18 years	0	2	1	1	Serology	2016-04-09	2016	DENV	DENV	Dengue	Dengue			No	GI		8	DHF I	Previous	Secondary	DHF I	14.5	43	4.9	127	Not Done	Not Done								Fever			Dizziness	DENV	Dengue	Dengue	Serology
540	Jakarta	Pediatric	1015402016	M	37.11	25 - <45 years	>18 years	0	2	2			2016-06-26	2016	A		Non Dengue	A				Lower, GI		5				TB Paru milier	13.7	40	6.3	262	91	7								Annorexia,Fever,Nightsweat					Non Dengue	A
550	Makassar	Adult	1015501001	F	2.43669	1-<5 years	≤5 years	1	1	1	1	BC, Serology	2013-11-13	2013	Salmonella typhi		Typhoid	Salmonella			Malnutrition, Lung TB	Upper, GI		9		Naive		Typhoid fever	10.5	29.5	4.9	115	59.6	34.7	0.19	0.08	0.08	77	28	14	0.3	Annorexia,Fever					Typhoid	Salmonella	BC, Serology
550	Makassar	Adult	1015501002	F	4.7	1-<5 years	≤5 years	1	2	2	0		2013-11-14	2013	A		Non Dengue	A				Diarrhea		Withdraw				Withdraw	9.8	30.3	10	334	59.3	32.5								Annorexia,Chills,Fever	1				Non Dengue	A
550	Makassar	Adult	1015501003	F	2.57358	1-<5 years	≤5 years	0	2	2	3	Serology	2013-11-18	2013	Influenza A		Non Dengue	Influenza			No	GI		3		Previous		Pharyngitis	12.2	36.9	12.7	314	59.2	35.4								Annorexia,Fever					Non Dengue	Influenza	Serology
550	Makassar	Adult	1015501004	M	16.8569	12 - < 18 years	>5 - ≤18 years	0	2	2	1	Serology	2013-11-25	2013	Hepatitis A		Non Dengue	Other			No	HB		6		Previous		Hepatitis A	16.3	43.4	6.4	233	54	29.7								FeverLethargyIcterus		1	Headache, Dizziness		Non Dengue	Other	Serology
550	Makassar	Adult	1015501005	M	6.36824	5 - < 12 years	>5 - ≤18 years	0	3	2	4		2013-12-02	2013	UNK		Non Dengue	UNK			No	Upper, GI		3		Naive		Tonsilopharyngitis	12.6	38.8	15.3	267	75.5	19.9								Annorexia,Fever					Non Dengue	UNK
550	Makassar	Adult	1015501006	F	17.8727	12 - < 18 years	>5 - ≤18 years	1	2	2	3	Serology	2013-12-10	2013	Influenza B		Non Dengue	Influenza			No	Upper, GI		3		Previous		URTI	11.1	33.6	8.8	295	72.4	14.8								Fever			Dizziness		Non Dengue	Influenza	Serology
550	Makassar	Adult	1015501007	M	17.8371	12 - < 18 years	>5 - ≤18 years	0	2	2	5b		2014-02-22	2014	UNK		Dengue	UNK			No	Upper, GI		3		Previous		DF	15.3	45.9	5.4	182	68	17.7								Chills,Fever	1		Headache		Dengue	UNK
550	Makassar	Adult	1015501008	F	5.74675	5 - < 12 years	>5 - ≤18 years	1	2	1	1	BC, Serology	2014-02-27	2014	Salmonella typhi		Typhoid	Salmonella			No	HB		10		Previous		Typhoid fever	8.7	26.2	5.8	121	73.6	21	0.43	0.2	0.23	327	91		0.4	Annorexia,Fever,Icterus					Typhoid	Salmonella	BC, Serology
550	Makassar	Adult	1015501009	F	6.89117	5 - < 12 years	>5 - ≤18 years	0	3	2	5b		2014-03-03	2014	UNK		Typhoid	UNK			No	Upper, GI		6		Previous		Typhoid fever	13.7	41.8	13.7	455	68	23.9								Fever					Typhoid	UNK
550	Makassar	Adult	1015501010	M	17.4921	12 - < 18 years	>5 - ≤18 years	1	2	2	2	PCR	2014-03-13	2014	HIV		Non Dengue	Other	Sepsis	1	Malnutrition	Lower, GI		8		Previous		CAP	11.3	34.2	8.5	206	86.6	8.6								Chills,Fever	1		Headache		Non Dengue	Other	PCR
550	Makassar	Adult	1015501011	M	13.4593	12 - < 18 years	>5 - ≤18 years	0	1	1	1	PCR, NS1	2014-03-15	2014	DENV-3	DENV-3	Dengue	Dengue			Malnutrition	GI		3	DHF I	Previous	Secondary	DHF I	14.7	43.2	1.7	72	68	22								Annorexia,Fever				DENV-3	Dengue	Dengue	PCR, NS1
550	Makassar	Adult	1015501012	F	1.53867	1-<5 years	≤5 years	0	2	2	4		2014-04-10	2014	UNK		Non Dengue	UNK			No	CNS, Upper, Diarr		2		Naive		Febrile convulsion	12.1	36.5	11.3	234	68.7	21.7								Fever			Convuls		Non Dengue	UNK
550	Makassar	Adult	1015501013	M	5.86721	5 - < 12 years	>5 - ≤18 years	0	2	2	4		2014-04-14	2014	UNK		Non Dengue	UNK			No	Diarrhea		2		Naive		Diarrhea	12.2	37	9.9	300	71.3	17								Fever					Non Dengue	UNK
550	Makassar	Adult	1015501014	M	8.93087	5 - < 12 years	>5 - ≤18 years	1	3	2	4		2014-04-17	2014	UNK		Non Dengue	UNK			Anemia, Hypertension, Malnutrition, Rhematic fever	GI		1		Previous		SNA	8.9	27.4	20.6	425	62.9	23.5								Fever					Non Dengue	UNK
550	Makassar	Adult	1015501015	F	16.9281	12 - < 18 years	>5 - ≤18 years	1	3	1	2	PCR	2014-07-21	2014	Streptococcus pneumoniae		Typhoid	Streptococcus pneumonia			No	Upper, UTI, GI		14		Previous		Typhoid fever	10.3	31.9	16.8	136	80.8	9.3								Annorexia,Chills,Fever	1		Headache		Typhoid	Streptococcus pneumonia	PCR
550	Makassar	Adult	1015501016	F	11.9781	5 - < 12 years	>5 - ≤18 years	1	3	1	1	BC	2014-08-13	2014	Streptococcus pneumoniae		Non Dengue	Streptococcus pneumonia	Unknown	1	Cirrhosis, Malnutrition, Myelodysplasia	Lower, Skin, HB		2		Previous		Myelodisplasia syndrome	10.3	32.3	30.6	50	91.7	4.2								Annorexia,Fever,Icterus					Non Dengue	Streptococcus pneumonia	BC
550	Makassar	Adult	1015501017	M	2.02601	1-<5 years	≤5 years	0	2	2	4		2014-09-05	2014	UNK		Non Dengue	UNK			No	Upper, GI		8		Previous		CAP	12.3	36.7	8.1	185	60.1	30.2								Annorexia,Fever					Non Dengue	UNK
550	Makassar	Adult	1015501018	M	14.8392	12 - < 18 years	>5 - ≤18 years	1	3	2	5b		2014-09-15	2014	UNK		Typhoid	UNK			Malnutrition	Constitutional		14		Previous		Typhoid fever	10.7	33	14	417	70	19.3								Annorexia,Fever					Typhoid	UNK
550	Makassar	Adult	1015501019	M	1.6564	1-<5 years	≤5 years	1	2	2	4		2014-10-20	2014	UNK		Non Dengue	UNK			Anemia	CNS, Upper, Diarr		1		Naive		Diarrhea	9.9	29.9	11	338	80.8	9.4								Annorexia,Fever			Convuls		Non Dengue	UNK
550	Makassar	Adult	1015501020	F	2.06434	1-<5 years	≤5 years	0	2	2	4		2014-10-29	2014	UNK		Non Dengue	UNK			No	Lower, GI		2		Naive		CAP	11.9	34.9	12.6	331	80.3	14.4								Annorexia,Fever					Non Dengue	UNK
550	Makassar	Adult	1015501021	F	2.6256	1-<5 years	≤5 years	1	1	2	4		2014-11-03	2014	UNK		Non Dengue	UNK			Anemia, Cerebral Palsy, Malnutrition	Upper		9		Naive		CAP	9	25.8	5.1	201	52.3	32.4								Fever					Non Dengue	UNK
550	Makassar	Adult	1015501022	F	9.50856	5 - < 12 years	>5 - ≤18 years	1	3	2	4		2014-11-14	2014	UNK		Non Dengue	UNK			Heart Septal Defect, Malnutrition	Upper, GI		2		Previous		Pharyngitis	11.4	33.6	15.8	253	78.9	11.3								Annorexia,Fever					Non Dengue	UNK
550	Makassar	Adult	1015501023	F	2.06434	1-<5 years	≤5 years	0	2	2	1	PCR, NS1	2014-12-15	2014	DENV-3	DENV-3	Dengue	Dengue			Malnutrition	Upper, GI		2	DHF II	Previous	Secondary	DHF II	11.1	34.1	13.2	347	73.1	11.4								Annorexia,Fever				DENV-3	Dengue	Dengue	PCR, NS1
550	Makassar	Adult	1015501024	F	4.38877	1-<5 years	≤5 years	0	1	1	1	NS1, Serology	2014-12-23	2014	DENV	DENV	Dengue	Dengue			Malnutrition	Constitutional		5	DF	Naive	Primary	DF	12.4	35.3	1.8	103	27.3	59.9								Annorexia,Fever				DENV	Dengue	Dengue	NS1, Serology
550	Makassar	Adult	1015501025	M	14.5736	12 - < 18 years	>5 - ≤18 years	0	1	1	1	NS1, Serology	2014-12-29	2014	DENV	DENV	Dengue	Dengue			Malnutrition	Constitutional		5	DHF I	Previous	Secondary	DHF I	16.9	47	2.6	96	65.9	24								Annorexia,Fever				DENV	Dengue	Dengue	NS1, Serology
550	Makassar	Adult	1015501026	M	5.36071	5 - < 12 years	>5 - ≤18 years	1	3	2	4		2015-01-09	2015	UNK		Non Dengue	UNK			Anemia	Upper, GI		4		Naive		Tonsilopharyngitis	10.6	31.5	25	234	Not Done	8.7								Annorexia,Fever					Non Dengue	UNK
550	Makassar	Adult	1015501027	F	8.45996	5 - < 12 years	>5 - ≤18 years	0	1	2	3	Serology	2015-02-07	2015	Influenza B		Non Dengue	Influenza			No	GI		6		Previous		Pharyngitis	12.8	37.9	4	250	53.4	33.6								Fever			Headache		Non Dengue	Influenza	Serology
550	Makassar	Adult	1015501028	M	14.8063	12 - < 18 years	>5 - ≤18 years	0	2	2	3	Serology	2015-02-11	2015	Influenza B		Non Dengue	Influenza			No	Upper, GI		4		Previous		Pharyngitis	13.8	41.8	7	189	70.7	19.6								Annorexia,Fever					Non Dengue	Influenza	Serology
550	Makassar	Adult	1015501029	F	14.3409	12 - < 18 years	>5 - ≤18 years	0	2	2	3	PCR, Serology	2015-03-06	2015	Chikungunya		Non Dengue	Chikungunya			No	Lower, GI		2		Previous		Pharyngitis	13.8	42.2	7.5	248	77.8	9.2								Fever			Headache		Non Dengue	Chikungunya	PCR, Serology
550	Makassar	Adult	1015501030	M	7.8412	5 - < 12 years	>5 - ≤18 years	1	2	2	3	Serology	2015-03-09	2015	Influenza B		Non Dengue	Influenza			No	Upper, GI		6		Previous		Tonsilitis	10.6	31.3	9.3	246	Not Done	9.3								Annorexia,Fever					Non Dengue	Influenza	Serology
550	Makassar	Adult	1015501031	M	15.3292	12 - < 18 years	>5 - ≤18 years	1	1	2	3	Serology	2015-04-02	2015	Leptospira		Non Dengue	Lepto			No	Upper, GI		4		Naive		Pharyngitis	12.3	36.7	3.8	154	76.6	11.5	0.43	0.2	0.23	38	35		1.2	Fever			Headache		Non Dengue	Lepto	Serology
550	Makassar	Adult	1015501032	M	4.22998	1-<5 years	≤5 years	0	1	2	1	PCR, NS1	2015-06-18	2015	DENV-1	DENV-1	Dengue	Dengue			No	Upper, GI		3	DF	Naive	Primary	DF	12.2	36.4	4.8	191	57.9	24								Annorexia,Fever				DENV-1	Dengue	Dengue	PCR, NS1
550	Makassar	Adult	1015501033	F	7.40315	5 - < 12 years	>5 - ≤18 years	0	1	2	1	PCR, NS1, Serology	2015-07-11	2015	DENV	DENV	Dengue	Dengue			No	GI		6	DF	Naive	Primary	DF	11.6	35.5	2.5	155	36.6	56.3								Fever				DENV	Dengue	Dengue	PCR, NS1, Serology
550	Makassar	Adult	1015501034	F	8.71184	5 - < 12 years	>5 - ≤18 years	0	2	2	3	Serology	2015-08-10	2015	Salmonella typhi		Non Dengue	Salmonella			Malnutrition	Constitutional		8		Previous		Pharyngitis	12.2	35.3	10.9	300	65.7	27.6	0.15	0.13	0.02		61			Annorexia,Fever					Non Dengue	Salmonella	Serology
550	Makassar	Adult	1015501035	M	5.26762	5 - < 12 years	>5 - ≤18 years	0	2	2	4		2015-08-28	2015	UNK		Non Dengue	UNK			Obesity	Upper, GI		3		Naive		Tonsilitis	11.6	36.5	10.2	265	78.8	11.8								Annorexia,Fever					Non Dengue	UNK
550	Makassar	Adult	1015501036	M	2.52156	1-<5 years	≤5 years	1	2	2	4		2015-09-14	2015	UNK		Non Dengue	UNK			Anemia	Diarrhea		1		Naive		Tonsilopharyngitis	9.8	29.4	12.9	387	76	12.1								Annorexia,Fever					Non Dengue	UNK
550	Makassar	Adult	1015501037	F	8.55031	5 - < 12 years	>5 - ≤18 years	0	1	2	1	PCR, NS1, Serology	2016-01-06	2016	DENV-1	DENV-1	Dengue	Dengue			No	Upper, GI		4	DHF I	Previous	Secondary	DHF I	11.8	35.9	4.4	178	57.8	23								Annorexia,Fever				DENV-1	Dengue	Dengue	PCR, NS1, Serology
550	Makassar	Adult	1015501038	F	4.82683	1-<5 years	≤5 years	0	2	2	3	Serology	2016-01-07	2016	Influenza A		Non Dengue	Influenza			No	Skin, GI		2		Previous		Tonsilopharyngitis	11.2	32.3	5.8	238	64.6	22.7								Fever					Non Dengue	Influenza	Serology
550	Makassar	Adult	1015501039	F	12.7858	12 - < 18 years	>5 - ≤18 years	0	1	1	1	PCR, NS1, Serology	2016-02-11	2016	DENV-1	DENV-1	Dengue	Dengue				GI		4	DHF I	Previous	Secondary	DHF I	12.9	38.2	2.5	94	23.3	58.1								Annorexia,Fever			Headache	DENV-1	Dengue	Dengue	PCR, NS1, Serology
550	Makassar	Adult	1015501040	M	14.9733	12 - < 18 years	>5 - ≤18 years	0	1	2	1	PCR, NS1, Serology	2016-02-11	2016	DENV-1	DENV-1	Dengue	Dengue			No	Upper, GI		4	DHF I	Previous	Secondary	DHF I	14.3	42.6	2.3	156	70.1	19.8								Annorexia,Fever			Headache	DENV-1	Dengue	Dengue	PCR, NS1, Serology
550	Makassar	Adult	1015501041	F	11.5346	5 - < 12 years	>5 - ≤18 years	0	2	1	1	PCR, NS1, Serology	2016-02-15	2016	DENV-3	DENV-3	Dengue	Dengue			No	Skin, GI		2	DHF I	Previous	Secondary	DHF I	12.8	39.4	4.8	121	83.5	10.1								Annorexia,Fever,Pruritus			Headache	DENV-3	Dengue	Dengue	PCR, NS1, Serology
550	Makassar	Adult	1015501042	M	4.70089	1-<5 years	≤5 years	0	2	2	1	PCR, NS1, Serology	2016-02-19	2016	DENV-1	DENV-1	Dengue	Dengue			No	GI		3	DF	Naive	Primary	DF	12.4	37.3	7.4	171	68.8	17.8								Annorexia,Fever				DENV-1	Dengue	Dengue	PCR, NS1, Serology
550	Makassar	Adult	1015501043	M	17.9904	12 - < 18 years	>5 - ≤18 years	1	3	2	3	Serology	2016-02-19	2016	Influenza A		Non Dengue	Influenza			Anemia, Lung TB, Polip Gall bladder	Lower, UTI, GI		15		Previous		Lung TB	9.9	32.7	30.1	443	82.5	9.7								Annorexia,Fever			Headache		Non Dengue	Influenza	Serology
550	Makassar	Adult	1015501044	F	17.9493	12 - < 18 years	>5 - ≤18 years	0	1	1	1	Serology	2016-03-01	2016	DENV	DENV	Dengue	Dengue			No	GI		3	DHF I	Previous	Secondary	DHF I	14.1	43.4	3.8	93	69.4	27.2								Chills,Fever	1		Headache	DENV	Dengue	Dengue	Serology
550	Makassar	Adult	1015501045	F	15.9836	12 - < 18 years	>5 - ≤18 years	0	1	1	1	PCR, NS1, Serology	2016-03-03	2016	DENV-4	DENV-4	Dengue	Dengue			No	GI		3	DHF II	Previous	Secondary	DHF II	13.1	40.5	3.5	105	80.9	10.1								Fever				DENV-4	Dengue	Dengue	PCR, NS1, Serology
550	Makassar	Adult	1015501046	F	12.0274	12 - < 18 years	>5 - ≤18 years	0	1	2	1	PCR, NS1, Serology	2016-04-28	2016	DENV-4	DENV-4	Dengue	Dengue			Malnutrition, Waiting CRF Clin Diagn	GI		3	DF	Previous	Secondary	DF	12.7	37.7	2.5	168	68.5	21.5								Annorexia,Fever				DENV-4	Dengue	Dengue	PCR, NS1, Serology
550	Makassar	Adult	1015501047	F	9.47844	5 - < 12 years	>5 - ≤18 years	0	1	1	1	Serology	2016-05-14	2016	DENV	DENV	Dengue	Dengue			No	Upper, Skin, GI		6	DHF II	Previous	Secondary	DHF II	12.6	38.6	2.8	66	44.7	30.1								Annorexia,Fever			Headache	DENV	Dengue	Dengue	Serology
550	Makassar	Adult	1015501048	F	16.2163	12 - < 18 years	>5 - ≤18 years	1	2	2	1	PCR, NS1, Serology	2016-05-17	2016	DENV-3	DENV-3	Dengue	Dengue			No	Lower, GI		2	DF	Previous	Secondary	DF	11.7	36.5	7.4	177	82.8	6.7								Fever				DENV-3	Dengue	Dengue	PCR, NS1, Serology
550	Makassar	Adult	1015501049	F	17.1417	12 - < 18 years	>5 - ≤18 years	0	2	1	1	Serology	2016-05-19	2016	DENV	DENV	Dengue	Dengue			No	Upper, GI		4	DHF I	Previous	Secondary	DHF I	13.7	40.9	4.1	111	71.9	15.1								Annorexia,Fever				DENV	Dengue	Dengue	Serology
550	Makassar	Adult	1015501050	M	17.588	12 - < 18 years	>5 - ≤18 years	0	1	1	1	Serology	2016-05-21	2016	DENV	DENV	Dengue	Dengue			No	Constitutional		5	DHF II	Previous	Secondary	DHF II	15.2	44.1	3.5	38	44.6	34								Annorexia,Fever				DENV	Dengue	Dengue	Serology
550	Makassar	Adult	1015501051	F	15.9808	12 - < 18 years	>5 - ≤18 years	0	2	1	1	PCR, NS1, Serology	2016-05-21	2016	DENV-2	DENV-2	Dengue	Dengue			Malnutrition	GI		2	DHF II	Naive	Primary	DHF II	13.8	40.7	5.3	117	82.3	10								Annorexia,Fever			Headache	DENV-2	Dengue	Dengue	PCR, NS1, Serology
550	Makassar	Adult	1015501052	F	15.2827	12 - < 18 years	>5 - ≤18 years	0	1	1	1	PCR, Serology	2016-06-02	2016	DENV-4	DENV-4	Dengue	Dengue			Malnutrition, Mastoiditis, OMSK	GI		5	DHF II	Previous	Secondary	DHF II	13.7	39.4	2.5	54	62.7	24.5								Annorexia,Fever				DENV-4	Dengue	Dengue	PCR, Serology
550	Makassar	Adult	1015501053	M	10.8556	5 - < 12 years	>5 - ≤18 years	0	1	2	1	PCR, Serology	2016-06-02	2016	DENV-3	DENV-3	Dengue	Dengue			Malnutrition	Constitutional		5	DF	Previous	Secondary	DF	13.6	39.6	3.4	174	58.6	26.1								Annorexia,Fever				DENV-3	Dengue	Dengue	PCR, Serology
550	Makassar	Adult	1015501054	F	3.22245	1-<5 years	≤5 years	0	2	2	3	Serology	2016-06-24	2016	DENV	DENV	Non Dengue	Dengue			No	GI		2	DF	Naive	Primary	Diarrhea	13.3	40.7	14.8	235	94.3	3.2								Annorexia,Fever				DENV	Non Dengue	Dengue	Serology
550	Makassar	Pediatric	1015502001	F	59.7919	45 - <65 years	>18 years	0	3	2	5b		2013-10-16	2013	UNK		Typhoid	UNK			DM type II, Hypertension	Lower, Diar		8		Previous		Typhoid fever	13.8	39.3	14.8	287	87.8	7.5								Fever			Dizziness		Typhoid	UNK
550	Makassar	Pediatric	1015502002	M	73.807	≥65 years	>18 years	1	2	1	4		2013-10-21	2013	UNK		Non Dengue	UNK			Anemia, Haemorrhoid, Hypertension	Diarrhea		3		Previous		Enteritis	12.6	36.5	6.2	94	68.5	11.3								Annorexia,Chills,Fever	1				Non Dengue	UNK
550	Makassar	Pediatric	1015502003	F	63.781	45 - <65 years	>18 years	0	3	2	3	Serology	2013-11-11	2013	Influenza A		Non Dengue	Influenza			Asthma Bronchiale	Lower, Diar		1		Previous		CAP	13.2	37.4	17	219	59.5	26.1								Chills,Fever	1		Headache, Dizziness		Non Dengue	Influenza	Serology
550	Makassar	Pediatric	1015502004	F	28.9665	25 - <45 years	>18 years	0	1	1	1	BC, Serology	2013-11-12	2013	Salmonella typhi		Typhoid	Salmonella			No	Lower, Diar		4		Previous		Typhoid fever	12	33.6	3.8	144	73.8	18.5	0.42	0.13	0.29	26	20	17	0.5	Annorexia,Chills,Fever,Nightsweat	1		Dizziness		Typhoid	Salmonella	BC, Serology
550	Makassar	Pediatric	1015502005	M	23.0965	18 - < 25 years	>18 years	1	1	1	5b		2013-11-12	2013	UNK		Non Dengue	UNK	Unknown	1	No	Upper, GI		1		Previous		Pansitopenia	10.2	30.1	3.2	65	39.5	56.7								Chills,Fever	1				Non Dengue	UNK
550	Makassar	Pediatric	1015502006	F	18.2779	18 - < 25 years	>18 years	0	2	2	4		2013-11-14	2013	UNK		Non Dengue	UNK			No	Lower, GI		8		Naive		CAP	13.9	39.4	9.9	152	87.3	7.5								Fever,Lethargy		1	Headache		Non Dengue	UNK
550	Makassar	Pediatric	1015502007	F	22.768	18 - < 25 years	>18 years	1	1	1	1	PCR, Serology	2013-11-27	2013	DENV-3	DENV-3	Dengue	Dengue			No	Upper, Skin, GI		5	DHF I	Previous	Secondary	DHF I	11.4	34.4	3.6	68	40.6	54								Chills,Fever	1		Headache	DENV-3	Dengue	Dengue	PCR, Serology
550	Makassar	Pediatric	1015502008	M	28.5914	25 - <45 years	>18 years	0	3	2	4		2013-12-16	2013	UNK		Non Dengue	UNK			Lung TB	Upper		3		Previous		Lung TB	15.3	46.1	20.7	169	76.7	15.1								Fever			Headache		Non Dengue	UNK
550	Makassar	Pediatric	1015502009	M	47.9589	45 - <65 years	>18 years	1	3	2	1	Microscopic	2013-12-16	2013	Mycobacterium tuberculosis		Non Dengue	M TB			DM type II, Lung TB	Lower		Onset date unknown		Previous		Lung TB	11.4	34.3	21.4	535	80.8	11.3								Fever					Non Dengue	M TB	Microscopic
550	Makassar	Pediatric	1015502010	M	34.6886	25 - <45 years	>18 years	1	3	2	4		2013-12-26	2013	UNK		Non Dengue	UNK			No	HB		8		Previous		Obstructive icterus	11.7	31.9	21.7	393	85.1	6.6								Annorexia,Chills,Fever,Icterus	1		Headache		Non Dengue	UNK
550	Makassar	Pediatric	1015502011	F	55.9836	45 - <65 years	>18 years	0	3	2	2	PCR, IFA, Serology	2013-12-26	2013	Rickettsia typhi		Non Dengue	Rickettsia			DM type II, hepatitis	HB		4		Previous		Hepatitis	12.7	35.3	14.1	164	84	9.8								FeverLethargyIcterus		1			Non Dengue	Rickettsia	PCR, IFA, Serology
550	Makassar	Pediatric	1015502012	F	22.5845	18 - < 25 years	>18 years	0	3	2	4		2013-12-28	2013	UNK		Non Dengue	UNK			No	UTI		2		Previous		PID	13	40.1	10.2	272	78.5	9.2								Fever			Headache		Non Dengue	UNK
550	Makassar	Pediatric	1015502013	M	43.8713	25 - <45 years	>18 years	0	3	2	4		2014-01-06	2014	UNK		Non Dengue	UNK			Asthma bronchiale	Lower		3		Previous		CAP	14.4	42.6	25.9	349	73.3	15.2								Fever					Non Dengue	UNK
550	Makassar	Pediatric	1015502014	F	19.0171	18 - < 25 years	>18 years	1	2	2	3	Serology	2014-01-07	2014	Influenza A		Non Dengue	Influenza			No	Upper, GI		2		Previous		Tonsilopharyngitis	10.5	34.3	8.3	331	65	13.4								Annorexia,Chills,Fever,Lethargy	1	1	Headache, Dizziness		Non Dengue	Influenza	Serology
550	Makassar	Pediatric	1015502015	M	39.822	25 - <45 years	>18 years	0	3	2	4		2014-01-09	2014	UNK		Non Dengue	UNK			No	GI		3		Previous		UTI	16.9	50	14.4	172	71.2	25.9								Chills,Fever	1				Non Dengue	UNK
550	Makassar	Pediatric	1015502016	F	18.1602	18 - < 25 years	>18 years	0	3	2	2	Serology	2014-01-16	2014	Influenza A		Typhoid	Influenza			No	Upper, GI		2		Previous		Typhoid fever	13.3	39.4	10.6	296	86.9	5.5								Chills,Fever	1		Headache		Typhoid	Influenza	Serology
550	Makassar	Pediatric	1015502017	M	25.6783	25 - <45 years	>18 years	0	2	1	2	PCR, Serology	2014-01-27	2014	Measles virus		Typhoid	Other			No	Upper, Skin, GI	1	5		Previous		Typhoid fever	15.5	44.8	6.7	140	82.2	9.8								Chills,Fever	1		Headache		Typhoid	Other	PCR, Serology
550	Makassar	Pediatric	1015502018	M	56.9555	45 - <65 years	>18 years	0	1	1	4		2014-01-27	2014	UNK		Non Dengue	UNK			Epilepsy, Stroke	Upper, UTI		1		Previous		CAP	15.7	43.7	3.1	45	77.1	21.3								Chills,Fever	1		Headache		Non Dengue	UNK
550	Makassar	Pediatric	1015502019	M	48.7283	45 - <65 years	>18 years	1	3	2	1	Culture	2014-01-28	2014	Enterococcus avium		Non Dengue	Other	Unknown	1	Anemia, DM type II	Skin		6		Previous		Ulcer Diabetic	6.5	20.3	34	713	Not Done	6								Fever					Non Dengue	Other	Culture
550	Makassar	Pediatric	1015502020	M	65.0842	≥65 years	>18 years	0	3	2	4		2014-02-01	2014	UNK		Non Dengue	UNK			No	Lower, GI		2		Previous		CAP	14.1	41	15.4	186	86.2	6.5								Fever					Non Dengue	UNK
550	Makassar	Pediatric	1015502021	M	43.3566	25 - <45 years	>18 years	1	3	2	1	Microscopic	2014-02-04	2014	Mycobacterium tuberculosis		Non Dengue	M TB			Asthma bronchiale, Lung TB	Lower, GI		8		Previous		Lung TB	11.1	31.7	16.2	570	78.7	10								Annorexia,Fever					Non Dengue	M TB	Microscopic
550	Makassar	Pediatric	1015502022	M	59.321	45 - <65 years	>18 years	1	3	2	1	Culture	2014-02-04	2014	Enterococcus faecalis		Non Dengue	Other			Anemia, CHF, DM type II, Lung TB	Skin, GI		8		Previous		Ulcer Diabetic	11.9	33.2	17	462	84.6	8.1								Fever					Non Dengue	Other	Culture
550	Makassar	Pediatric	1015502023	M	18.308	18 - < 25 years	>18 years	1	3	2	3	Serology	2014-02-06	2014	Influenza B		Non Dengue	Influenza			Lung TB	Lower, GI		6		Previous		Lung TB	11.7	34.3	12.9	259	76.8	12.6								Fever			Headache, Dizziness		Non Dengue	Influenza	Serology
550	Makassar	Pediatric	1015502024	M	21.1006	18 - < 25 years	>18 years	0	3	2	3	PCR, Serology	2014-02-07	2014	Leptospira		Non Dengue	Lepto			No	Upper, Diar		4		Previous		GEA	13.5	40.2	10.6	245	84.3	11.9	0.51	0.2	0.31	22	15	20	0.5	Chills,Fever	1		Headache, Dizziness		Non Dengue	Lepto	PCR, Serology
550	Makassar	Pediatric	1015502025	M	32.1396	25 - <45 years	>18 years	0	1	1	5b		2014-02-21	2014	UNK		Typhoid	UNK			No	Upper, Diar		7		Previous		Typhoid fever	13	37.9	1.7	141	77.1	17.1								Annorexia,Chills,Fever	1		Headache		Typhoid	UNK
550	Makassar	Pediatric	1015502026	M	33.7331	25 - <45 years	>18 years	1	3	2	4		2014-03-07	2014	UNK		Non Dengue	UNK			HIV	CNS, Diar		11		Previous		HIV	9.8	30	14.8	311	89.6	5.3								Annorexia,Chills,Fever	1		Headache, Decreasecons		Non Dengue	UNK
550	Makassar	Pediatric	1015502027	F	21.0459	18 - < 25 years	>18 years	0	3	2	1	Serology	2014-03-08	2014	DENV	DENV	Dengue	Dengue			No	Lower, Skin		5	DHF I	Previous	Secondary	DHF I	13.8	25.2	20.1	452	75.1	15								Fever			Headache, Dizziness	DENV	Dengue	Dengue	Serology
550	Makassar	Pediatric	1015502028	M	25.0048	25 - <45 years	>18 years	0	2	1	1	PCR, Serology	2014-03-10	2014	DENV-3	DENV-3	Dengue	Dengue			No	Constitutional		3	DHF II	Previous	Secondary	DHF II	14.6	42.8	4.4	98	75.1	15.3								Annorexia,Fever				DENV-3	Dengue	Dengue	PCR, Serology
550	Makassar	Pediatric	1015502029	F	47.0965	45 - <65 years	>18 years	0	3	2	4		2014-03-17	2014	UNK		Non Dengue	UNK			No	Skin, GI		4		Previous		UTI	12	35.6	10.5	270	77.2	11.5								Fever			Headache		Non Dengue	UNK
550	Makassar	Pediatric	1015502030	M	19.4935	18 - < 25 years	>18 years	1	2	2	1	PCR, NS1, Serology	2014-03-19	2014	DENV-3	DENV-3	Dengue	Dengue			No	Upper, GI		3	DHF II	Previous	Secondary	DHF II	12.3	36.4	6.4	155	70.7	9.9								Fever				DENV-3	Dengue	Dengue	PCR, NS1, Serology
550	Makassar	Pediatric	1015502031	M	35.4689	25 - <45 years	>18 years	0	2	2	1	PCR, Serology	2014-03-26	2014	Salmonella typhi		Typhoid	Salmonella			No	Constitutional		10		Previous		Typhoid fever	13.7	41.1	7.3	201	72.8	18.9	0.51	0.17	0.34	92	62		1	Chills,Fever	1		Headache		Typhoid	Salmonella	PCR, Serology
550	Makassar	Pediatric	1015502032	M	22.2368	18 - < 25 years	>18 years	0	2	1	2	PCR, Serology	2014-03-28	2014	Rickettsia typhi		Typhoid	Rickettsia			No	Upper, UTI, GI		4		Previous		Typhoid fever	15.9	47.1	5.1	109	77.7	18.4	0.49	0.21	0.28	93	68		0.9	Chills,Fever	1		Headache		Typhoid	Rickettsia	PCR, Serology
550	Makassar	Pediatric	1015502033	M	27.7454	25 - <45 years	>18 years	0	2	1	1	PCR, Serology	2014-04-02	2014	Measles virus		Non Dengue	Other			No	Lower		5		Previous		Morbili	14.7	42	4.8	106	76.7	12.9								Chills,Fever	1				Non Dengue	Other	PCR, Serology
550	Makassar	Pediatric	1015502034	F	27.2553	25 - <45 years	>18 years	1	2	2	1	PCR, NS1, Serology	2014-04-04	2014	DENV-3	DENV-3	Dengue	Dengue			Hypertension	GI		2	DHF I	Previous	Secondary	DHF I	11.1	32.3	7.7	225	85.9	8.3								Chills,Fever	1		Headache	DENV-3	Dengue	Dengue	PCR, NS1, Serology
550	Makassar	Pediatric	1015502035	M	30.4914	25 - <45 years	>18 years	0	3	1	4		2014-04-07	2014	UNK		Non Dengue	UNK			No	GI		3		Previous		Abses hepar	15.8	47	15.6	135	Not Done	7.3								Fever			Headache		Non Dengue	UNK
550	Makassar	Pediatric	1015502036	M	18.6174	18 - < 25 years	>18 years	0	3	2	1	BC	2014-04-08	2014	Salmonella typhi		Typhoid	Salmonella			No	Upper, GI		3		Previous		Typhoid fever	14.9	44.4	11.5	180	Not Done	14.9	0.73	0.18	0.55	25	18	20	1	Chills,Fever	1		Headache		Typhoid	Salmonella	BC
550	Makassar	Pediatric	1015502037	F	55.2717	45 - <65 years	>18 years	1	3	2	4		2014-04-09	2014	UNK		Non Dengue	UNK	Septic Shock	1	DM	CNS, Lower, Skin, GI		8		Previous		DM	8.4	25.5	25.6	457	85	9								Fever			Decreasecons		Non Dengue	UNK
550	Makassar	Pediatric	1015502038	M	24.9473	18 - < 25 years	>18 years	0	2	1	2	PCR, Serology	2014-04-21	2014	Chikungunya		Typhoid	Chikungunya			No	GI		4		Previous		Typhoid fever	14.4	42.4	5.8	90	70.8	19.9								Chills,Fever	1		Headache		Typhoid	Chikungunya	PCR, Serology
550	Makassar	Pediatric	1015502039	F	22.1602	18 - < 25 years	>18 years	1	3	2	1	Microscopic	2014-04-24	2014	Mycobacterium tuberculosis		Non Dengue	M TB			Anemia, Lung TB	Lower		7		Previous		Lung TB	8	26.4	11.1	770	78.3	13.9								Annorexia,Chills,Fever,Nightsweat,Lethargy,Pale	1	1			Non Dengue	M TB	Microscopic
550	Makassar	Pediatric	1015502040	M	53.6838	45 - <65 years	>18 years	0	3	1	1	BC	2014-04-29	2014	Klebsiella pneumoniae		Non Dengue	Other			Haemorrhoid	GI		4		Previous		Abses hepar	14.7	42.9	15.3	80	Not Done	4.7								Annorexia,Chills,Fever	1				Non Dengue	Other	BC
550	Makassar	Pediatric	1015502041	M	20.9665	18 - < 25 years	>18 years	0	1	1	1	PCR, Serology	2014-05-02	2014	DENV-2	DENV-2	Dengue	Dengue			No	GI		4	DHF II	Previous	Secondary	DHF II	16.2	47.2	2	72	59.6	30.5								Chills,Fever	1		Headache	DENV-2	Dengue	Dengue	PCR, Serology
550	Makassar	Pediatric	1015502042	F	61.9274	45 - <65 years	>18 years	0	3	2	4		2014-05-08	2014	UNK		Non Dengue	UNK			Hypertension	Upper, Diar		2		Previous		GEA	14.6	42.5	19.2	233	86.8	5.4								Fever,Lethargy		1	Dizziness		Non Dengue	UNK
550	Makassar	Pediatric	1015502043	M	18.2943	18 - < 25 years	>18 years	0	2	1	1	PCR, NS1, Serology	2014-05-10	2014	DENV-3	DENV-3	Typhoid	Dengue			No	Skin, GI	1	6	DHF II	Previous	Secondary	Typhoid fever	15.9	45.6	6	22	58.3	24.9								Fever,Lethargy		1	Headache	DENV-3	Typhoid	Dengue	PCR, NS1, Serology
550	Makassar	Pediatric	1015502044	M	55.8576	45 - <65 years	>18 years	1	3	2	1	Microscopic	2014-05-15	2014	Mycobacterium tuberculosis		Non Dengue	M TB	Tidak diketahui	1	Anemia, Hepatitis B, HIV, Lung TB	Upper, GI		Onset date unknown		Previous		HIV	10.3	31.1	10.2	392	79	6.8								Chills,Fever	1				Non Dengue	M TB	Microscopic
550	Makassar	Pediatric	1015502045	M	23.3785	18 - < 25 years	>18 years	0	2	2	1	PCR, NS1, Serology	2014-05-19	2014	DENV-3	DENV-3	Dengue	Dengue			No	GI		2	DHF I	Previous	Secondary	DHF I	14.8	44.2	6.9	203	72.7	14.9								Chills,Fever	1			DENV-3	Dengue	Dengue	PCR, NS1, Serology
550	Makassar	Pediatric	1015502046	F	22.9897	18 - < 25 years	>18 years	1	3	2	4		2014-05-27	2014	UNK		Non Dengue	UNK			No	Upper, UTI, GI		15		Previous		PID	11.5	34.6	24.7	360	Not Done	2.7								Fever			Headache		Non Dengue	UNK
550	Makassar	Pediatric	1015502047	F	21.7139	18 - < 25 years	>18 years	0	3	2	1	Serology	2014-05-28	2014	Salmonella typhi		Typhoid	Salmonella			No	Upper, GI		3		Previous		Typhoid fever	13	38.9	11.3	260	74	18.2	0.33	0.13	0.2	18	18		0.6	Fever			Headache, Dizziness		Typhoid	Salmonella	Serology
550	Makassar	Pediatric	1015502048	M	40.3669	25 - <45 years	>18 years	0	2	1	2	IFA, Serology	2014-05-28	2014	Rickettsia typhi		Dengue	Rickettsia			NO	Upper, GI		2		Previous		DHF I	15.2	45	6.1	121	72.9	19	0.57	0.22	0.35	82	95	29	0.9	Annorexia,Fever			Headache, Dizziness		Dengue	Rickettsia	IFA, Serology
550	Makassar	Pediatric	1015502049	M	19.6851	18 - < 25 years	>18 years	0	1	1	1	PCR, NS1, Serology	2014-05-30	2014	DENV-3	DENV-3	Dengue	Dengue			No	Constitutional		3	DHF I	Previous	Secondary	DHF I	14.5	41.1	3.4	70	84	11.9								Chills,Fever	1			DENV-3	Dengue	Dengue	PCR, NS1, Serology
550	Makassar	Pediatric	1015502050	M	23.8084	18 - < 25 years	>18 years	0	2	1	5b		2014-06-06	2014	UNK		Typhoid	UNK			No	Upper, GI		3		Previous		Typhoid fever	14.3	41.9	5.7	131	61.6	24.6								Fever			Headache		Typhoid	UNK
550	Makassar	Pediatric	1015502051	F	24.3422	18 - < 25 years	>18 years	0	1	1	1	PCR, NS1, Serology	2014-06-14	2014	DENV-3	DENV-3	Dengue	Dengue			No	Skin, Diar	1	7	DHF II	Previous	Secondary	DHF II	15	43.4	4	11	54.1	27.3								Annorexia,Chills,Fever	1		Headache	DENV-3	Dengue	Dengue	PCR, NS1, Serology
550	Makassar	Pediatric	1015502052	M	21.3552	18 - < 25 years	>18 years	0	2	1	1	BC, Serology	2014-06-16	2014	Salmonella typhi		Typhoid	Salmonella			No	Upper		3		Previous		Typhoid fever	14.7	43.6	4.6	120	75.4	15.9								Chills,Fever	1		Headache		Typhoid	Salmonella	BC, Serology
550	Makassar	Pediatric	1015502053	M	18.3409	18 - < 25 years	>18 years	0	3	2	3	Serology	2014-06-26	2014	Influenza B		Non Dengue	Influenza			No	Upper, GI		3		Previous		CAP	13.7	41.4	27.3	302	87	7								Fever			Headache		Non Dengue	Influenza	Serology
550	Makassar	Pediatric	1015502054	F	36.6434	25 - <45 years	>18 years	1	3	2	4		2014-06-30	2014	UNK		Non Dengue	UNK			No	GI		8		Previous		Abortus imminens	11.3	33.3	13.9	323	84.5	8.4								Annorexia,Chills,Fever	1				Non Dengue	UNK
550	Makassar	Pediatric	1015502055	M	23.6605	18 - < 25 years	>18 years	0	2	1	5a		2014-07-07	2014	UNK		Dengue	UNK			No	Upper, GI		5		Previous		DHF I	14.5	41.8	4.2	127	79	10.6								Chills,Fever	1				Dengue	UNK
550	Makassar	Pediatric	1015502056	M	45.6619	45 - <65 years	>18 years	1	2	2	1	Microscopic, PCR	2014-07-16	2014	Mycobacterium tuberculosis		Non Dengue	M TB			Anemia, HIV	Lower, Diar		8		Previous		HIV	9.6	29.9	7.2	266	77.5	10.9								Annorexia,Fever,Lethargy		1			Non Dengue	M TB	Microscopic, PCR
550	Makassar	Pediatric	1015502057	M	20.5613	18 - < 25 years	>18 years	0	2	2	1	PCR, NS1, Serology	2014-07-18	2014	DENV-3	DENV-3	Dengue	Dengue			No	Lower, GI		1	DF	Previous	Secondary	DF	13.8	43.1	6.2	226	81.3	8.2								Chills,Fever	1		Headache	DENV-3	Dengue	Dengue	PCR, NS1, Serology
550	Makassar	Pediatric	1015502058	M	28.3751	25 - <45 years	>18 years	0	2	1	1	PCR, Serology	2014-07-22	2014	Measles virus		Non Dengue	Other			No	Upper, Skin, GI	1	4		Previous		Morbili	15.3	45.5	4.9	65	75.6	17.9								Fever					Non Dengue	Other	PCR, Serology
550	Makassar	Pediatric	1015502059	F	19.6468	18 - < 25 years	>18 years	0	2	2	2	PCR, Serology	2014-07-24	2014	DENV-3	DENV-3	Typhoid	Dengue			Haemorrhoid	GI		8	DF	Naive	Primary	Typhoid fever	12.9	38.4	4.9	253	70.6	12.2								Annorexia,Fever				DENV-3	Typhoid	Dengue	PCR, Serology
550	Makassar	Pediatric	1015502060	M	20.0438	18 - < 25 years	>18 years	1	1	2	1	Microscopic	2014-07-28	2014	Mycobacterium tuberculosis		Non Dengue	M TB	Melena ec gastropati obat	1	Malnutrition, Miliary TB	Upper, GI		Onset date unknown		Previous		Miliary TB	7.4	22.2	3.9	348	87.6	6.3								Annorexia,Fever,Lethargy		1			Non Dengue	M TB	Microscopic
550	Makassar	Pediatric	1015502061	F	40.5941	25 - <45 years	>18 years	0	3	2	1	Culture	2014-09-01	2014	Enterococcus faecalis		Non Dengue	Other			DM type II, Hypertension	Skin		3		Previous		Ulcer Diabetic	12.2	35.7	31.9	376	Not Done	4.4								Fever					Non Dengue	Other	Culture
550	Makassar	Pediatric	1015502062	F	23.7919	18 - < 25 years	>18 years	0	3	2	4		2014-09-15	2014	UNK		Non Dengue	UNK			Asthma bronchiale	Lower		1		Previous		CAP	13.8	39.3	18.5	310	87	7.7								Fever					Non Dengue	UNK
550	Makassar	Pediatric	1015502063	F	19.3018	18 - < 25 years	>18 years	1	3	2	5b		2014-09-16	2014	UNK		Typhoid	UNK			Anemia	Upper, Skin		2		Previous		Typhoid fever	7.6	24.6	14.2	347	86.3	5.3								Fever					Typhoid	UNK
550	Makassar	Pediatric	1015502064	F	20.7365	18 - < 25 years	>18 years	1	3	2	1	Microscopic	2014-09-18	2014	Mycobacterium tuberculosis		Non Dengue	M TB			Lung TB	Upper		Onset date unknown		Previous		Lung TB	9.7	29.2	16	334	88.1	6.5								Annorexia,Fever,Nightsweat,Lethargy		1			Non Dengue	M TB	Microscopic
550	Makassar	Pediatric	1015502065	M	45.6701	45 - <65 years	>18 years	0	3	2	5b		2014-09-23	2014	UNK		Typhoid	UNK			CAD, Hypertension	GI		3		Previous		Typhoid fever	16.3	47.9	16.2	232	81.6	10								Fever			Headache		Typhoid	UNK
550	Makassar	Pediatric	1015502066	F	22.1711	18 - < 25 years	>18 years	0	2	2	5a		2014-09-25	2014	UNK		Typhoid	UNK			No	GI		3		Previous		Typhoid fever	13	37.2	9.8	233	78	12.9								Fever,Lethargy		1	Headache		Typhoid	UNK
550	Makassar	Pediatric	1015502067	F	52.6598	45 - <65 years	>18 years	0	3	2	3	PCR	2014-09-26	2014	Streptococcus pneumoniae		Non Dengue	Streptococcus pneumonia			Hypertension	Lower, GI		2		Previous		CAP	13.2	37.7	18.1	216	76.3	15.5								Fever					Non Dengue	Streptococcus pneumonia	PCR
550	Makassar	Pediatric	1015502068	F	47.0856	45 - <65 years	>18 years	1	1	1	4		2014-10-27	2014	UNK		Non Dengue	UNK	Tidak diketahui	1	Pansitopenia, SLE	Skin		14		Previous		SLE	10.7	30.8	2.3	89	61.9	27.2								Fever					Non Dengue	UNK
550	Makassar	Pediatric	1015502069	F	18.5079	18 - < 25 years	>18 years	0	3	2	5b		2014-11-05	2014	UNK		Non Dengue	UNK			No	Diarrhea		1		Previous		GEA	12.1	35.2	12.2	190	90.2	4.9								Fever					Non Dengue	UNK
550	Makassar	Pediatric	1015502070	M	24.8652	18 - < 25 years	>18 years	0	2	1	2	IFA, Serology	2014-11-11	2014	Rickettsia typhi		Typhoid	Rickettsia			No	GI		6		Previous		Typhoid fever	15.4	44.9	6.2	95	62	30.2	0.5	0.31	0.19	67	76	18	1	Annorexia,Chills,Fever	1		Headache		Typhoid	Rickettsia	IFA, Serology
550	Makassar	Pediatric	1015502071	M	40.0849	25 - <45 years	>18 years	1	3	2	4		2014-11-12	2014	UNK		Non Dengue	UNK			No	Lower, GI		2		Previous		URTI	12.8	37.2	14.8	241	79.8	7.6								Chills,Fever	1		Headache		Non Dengue	UNK
550	Makassar	Pediatric	1015502072	F	20.2108	18 - < 25 years	>18 years	0	2	2	5b		2014-11-14	2014	UNK		Typhoid	UNK			No	Diarrhea		5		Previous		Typhoid fever	13.6	39.3	9.4	291	Not Done	12.7								Fever,Lethargy		1	Dizziness		Typhoid	UNK
550	Makassar	Pediatric	1015502073	F	76.9035	≥65 years	>18 years	1	3	2	1	BC	2014-11-26	2014	Klebsiella pneumoniae		Non Dengue	Other			Anemia	GI		5		Previous		UTI	10.9	31.9	19.9	215	Not Done	2.3								Chills,Fever	1				Non Dengue	Other	BC
550	Makassar	Pediatric	1015502074	F	41.922	25 - <45 years	>18 years	1	3	2	1	Microscopic, PCR	2014-12-03	2014	Mycobacterium tuberculosis		Non Dengue	M TB	Unknown	1	Anemia, DM type II, Lung TB	Lower		2		Previous		Lung TB	10	30	15.5	717	81.6	13								FeverNightsweat					Non Dengue	M TB	Microscopic, PCR
550	Makassar	Pediatric	1015502075	F	58.7652	45 - <65 years	>18 years	1	3	2	1	Culture	2014-12-22	2014	Staphylococcus aureus		Non Dengue	Other			Anemia DM type II	Skin		8		Previous		Ulcer Diabetic	9.4	28	49	544	Not Done	3.8								Fever					Non Dengue	Other	Culture
550	Makassar	Pediatric	1015502076	F	20.4764	18 - < 25 years	>18 years	0	1	2	5b		2014-12-29	2014	UNK		Typhoid	UNK			No	Constitutional		2		Previous		Typhoid fever	13.6	39	3.9	246	72.5	13.4								Fever					Typhoid	UNK
550	Makassar	Pediatric	1015502077	F	25.0185	25 - <45 years	>18 years	0	3	2	1	Culture	2015-01-08	2015	Escherichia coli		Typhoid	E coli			No	Upper, Skin		4		Previous		Typhoid fever	14	41.6	14.1	242	85.8	5.8								Fever					Typhoid	E coli	Culture
550	Makassar	Pediatric	1015502078	F	60.3751	45 - <65 years	>18 years	0	2	1	5a		2015-01-12	2015	UNK		Typhoid	UNK	Gagal nafas	1	DM type II	GI		3		Previous		Typhoid fever	13	38.7	9.5	118	Not Done	6.9								Chills,Fever	1		Headache, Dizziness		Typhoid	UNK
550	Makassar	Pediatric	1015502079	F	54.7543	45 - <65 years	>18 years	0	2	2	2	PCR, Serology	2015-02-12	2015	Chikungunya		Typhoid	Chikungunya			No	GI		3		Previous		Typhoid fever	12.7	37.6	5.8	196	77.5	13.9								Fever					Typhoid	Chikungunya	PCR, Serology
550	Makassar	Pediatric	1015502080	M	27.2197	25 - <45 years	>18 years	0	1	2	3	PCR, Serology	2015-02-26	2015	Leptospira		Non Dengue	Lepto			No	Upper, Skin		5		Previous		UTI	14	42	2.9	156	68.1	13.8	0.91	0.65	0.26	36	60	24	2.3	Chills,Fever	1		Headache		Non Dengue	Lepto	PCR, Serology
550	Makassar	Pediatric	1015502081	F	19.0664	18 - < 25 years	>18 years	0	1	2	1	PCR, NS1, Serology	2015-02-27	2015	DENV-3	DENV-3	Dengue	Dengue			No	GI		4	DHF I	Previous	Secondary	DHF I	13.7	41	2.6	179	65	21.9								Fever				DENV-3	Dengue	Dengue	PCR, NS1, Serology
550	Makassar	Pediatric	1015502082	M	22.3354	18 - < 25 years	>18 years	1	3	1	1	PCR	2015-03-16	2015	Leptospira		Lepto	Lepto			Anemia	GI		4		Naive		Leptospirosis	10	28.8	14.8	35	Not Done	2.2								Fever					Lepto	Lepto	PCR
550	Makassar	Pediatric	1015502083	F	20.2957	18 - < 25 years	>18 years	0	2	2	2	PCR, Serology	2015-03-18	2015	Chikungunya		Typhoid	Chikungunya			No	Constitutional		1		Previous		Typhoid fever	12.9	37.4	6.7	294	79.9	10.2								Chills,Fever	1				Typhoid	Chikungunya	PCR, Serology
550	Makassar	Pediatric	1015502084	M	25.6838	25 - <45 years	>18 years	0	2	2	5a		2015-03-28	2015	UNK		Typhoid	UNK			No	Upper, GI		7		Previous		Typhoid fever	14.8	44.7	8.7	157	Not Done	18								Fever,Lethargy		1			Typhoid	UNK
550	Makassar	Pediatric	1015502085	M	22.1081	18 - < 25 years	>18 years	0	2	2	1	PCR, NS1, Serology	2015-04-03	2015	DENV-3	DENV-3	Dengue	Dengue			No	GI		2	DHF II	Previous	Secondary	DHF II	15.9	48.3	7.6	238	76.4	11.5								Fever			Headache, Dizziness	DENV-3	Dengue	Dengue	PCR, NS1, Serology
550	Makassar	Pediatric	1015502086	M	24.7201	18 - < 25 years	>18 years	0	2	1	1	PCR	2015-04-03	2015	DENV-3	DENV-3	Dengue	Dengue			No	GI		4	DHF I	Previous	Secondary	DHF I	15	45.4	4.7	91	70.4	23.5								Fever			Headache	DENV-3	Dengue	Dengue	PCR
550	Makassar	Pediatric	1015502087	M	22.6174	18 - < 25 years	>18 years	0	1	1	1	PCR, NS1, Serology	2015-04-07	2015	DENV-3	DENV-3	Dengue	Dengue			No	GI		5	DHF I	Previous	Secondary	DHF I	14.6	42.7	2.2	69	66.8	24								Fever			Headache	DENV-3	Dengue	Dengue	PCR, NS1, Serology
550	Makassar	Pediatric	1015502088	F	40.0958	25 - <45 years	>18 years	0	2	2	1	Serology	2015-04-08	2015	Salmonella typhi		Typhoid	Salmonella			No	GI		8		Previous		Typhoid fever	12.7	37.3	6.1	207	63.4	25.6								Chills,Fever	1		Headache		Typhoid	Salmonella	Serology
550	Makassar	Pediatric	1015502089	F	18.9569	18 - < 25 years	>18 years	0	1	1	1	PCR, NS1, Serology	2015-04-09	2015	DENV-1	DENV-1	Dengue	Dengue			No	Skin, GI		5	DHF I	Naive	Primary	DHF I	15	44.2	2.9	107	63.6	22.8								Fever				DENV-1	Dengue	Dengue	PCR, NS1, Serology
550	Makassar	Pediatric	1015502090	F	28.2437	25 - <45 years	>18 years	1	3	2	4		2015-04-21	2015	UNK		Non Dengue	UNK	Krisis blast	1	Leukemia	GI		2		Previous		Chronic Myelocytic Leukemia	11.4	35.6	70.5	165	Not Done	10.5								Fever			Headache		Non Dengue	UNK
550	Makassar	Pediatric	1015502091	M	19.1431	18 - < 25 years	>18 years	1	2	1	1	Serology	2015-05-04	2015	Salmonella typhi		Typhoid	Salmonella			No	Lower, Diar		11		Previous		Typhoid fever	12.8	39.1	6.9	62	57.3	33.4	0.85	0.48	0.37	47	337		1.1	Annorexia,Fever			Headache, Dizziness		Typhoid	Salmonella	Serology
550	Makassar	Pediatric	1015502092	M	20.5448	18 - < 25 years	>18 years	0	2	2	2	Serology	2015-05-09	2015	Chikungunya		Dengue	Chikungunya			No	Skin, GI	1	4		Previous		DHF I	17.1	49.5	6.8	163	64.7	18								Fever			Headache		Dengue	Chikungunya	Serology
550	Makassar	Pediatric	1015502093	M	23.9179	18 - < 25 years	>18 years	0	2	1	1	PCR, Serology	2015-05-11	2015	DENV-3	DENV-3	Dengue	Dengue			No	Constitutional		5	DHF I	Previous	Secondary	DHF I	16.9	49	5.1	79	60.3	26.2								Chills,Fever	1		Headache	DENV-3	Dengue	Dengue	PCR, Serology
550	Makassar	Pediatric	1015502094	F	26.6804	25 - <45 years	>18 years	0	2	1	1	Rapid antigen	2015-05-15	2015	Malaria		Non Dengue	Other			No	GI		4		Previous		Malaria	12.2	37	7.6	57	64.2	24.8								Chills,Fever	1		Headache		Non Dengue	Other	Rapid antigen
550	Makassar	Pediatric	1015502095	M	18.757	18 - < 25 years	>18 years	0	2	1	1	NS1, Serology	2015-05-19	2015	DENV	DENV	Dengue	Dengue			No	Upper, GI		4	DHF II	Previous	Secondary	DHF II	15.3	46.8	5.5	42	73.5	18.4								Fever			Dizziness	DENV	Dengue	Dengue	NS1, Serology
550	Makassar	Pediatric	1015502096	M	21.3005	18 - < 25 years	>18 years	0	1	1	1	PCR, NS1, Serology	2015-06-14	2015	DENV-2	DENV-2	Dengue	Dengue			No	Constitutional		2	DHF I	Naive	Primary	DHF I	14.4	43.2	2.6	111	78.6	17.3								Fever				DENV-2	Dengue	Dengue	PCR, NS1, Serology
550	Makassar	Pediatric	1015502097	M	20.3943	18 - < 25 years	>18 years	0	2	2	2	PCR, Serology	2015-06-16	2015	Chikungunya		Typhoid	Chikungunya			No	Upper, GI		2		Previous		Typhoid fever	15.7	46.6	4.8	193	57	21.9								Fever					Typhoid	Chikungunya	PCR, Serology
550	Makassar	Pediatric	1015502098	F	37.9165	25 - <45 years	>18 years	0	2	1	1	PCR, NS1, Serology	2015-06-27	2015	DENV-2	DENV-2	Dengue	Dengue			No	Upper, GI		3	DHF I	Previous	Secondary	DHF I	13.6	39.6	4.7	126	74	14								Fever				DENV-2	Dengue	Dengue	PCR, NS1, Serology
550	Makassar	Pediatric	1015502099	M	19.7098	18 - < 25 years	>18 years	0	1	1	1	PCR, Serology	2015-07-11	2015	DENV-1	DENV-1	Dengue	Dengue			No	GI		5	DHF I	Previous	Secondary	DHF I	17	50.4	3.6	103	57.9	33.1								Fever,Lethargy		1	Headache	DENV-1	Dengue	Dengue	PCR, Serology
550	Makassar	Pediatric	1015502100	M	25.9329	25 - <45 years	>18 years	0	2	2	5b		2015-08-05	2015	UNK		Typhoid	UNK			No	GI		6		Previous		Typhoid fever	13.7	41.8	9.5	266	53.5	35.8								Annorexia,Fever			Dizziness		Typhoid	UNK
550	Makassar	Pediatric	1015502101	M	70.6119	≥65 years	>18 years	1	3	2	4		2015-08-12	2015	UNK		Non Dengue	UNK			HNP, Hypertension, Osteoarthitis	GI		1		Previous		Osteoarthitis	12.6	32.6	16.3	185	80.9	9.2								Fever					Non Dengue	UNK
550	Makassar	Pediatric	1015502102	M	42.4997	25 - <45 years	>18 years	1	2	1	4		2015-11-21	2015	UNK		Non Dengue	UNK	Syok Sepsis	1	Anemia	Upper		4		Previous		Cellulitis	9.5	26.8	9.5	118	69.7	19								Fever,Lethargy		1			Non Dengue	UNK
550	Makassar	Pediatric	1015502103	M	45.2457	45 - <65 years	>18 years	0	2	2	5b		2015-11-30	2015	UNK		Typhoid	UNK			No	Constitutional		3		Previous		Typhoid fever	15.7	45.9	8.6	177	71.9	22.1								Chills,Fever	1		Headache		Typhoid	UNK
550	Makassar	Pediatric	1015502104	F	50.9678	45 - <65 years	>18 years	0	3	2	4		2015-12-01	2015	UNK		Non Dengue	UNK			DM type II	GI		3		Previous		Cholecystitis	14.1	41.6	15.9	188	93	4.1								Chills,Fever	1				Non Dengue	UNK
550	Makassar	Pediatric	1015502105	F	31.8549	25 - <45 years	>18 years	1	2	2	5b		2015-12-09	2015	UNK		Typhoid	UNK			No	GI		5		Previous		Typhoid fever	11.2	34.2	9.2	247	72.9	18.6								Fever			Headache		Typhoid	UNK
550	Makassar	Pediatric	1015502106	M	19.6961	18 - < 25 years	>18 years	1	3	2	2	PCR, NS1, Serology	2016-01-04	2016	DENV-3	DENV-3	Non Dengue	Dengue			Lung TB, Lymphadenitis TB	Upper, Skin, GI		2	DF	Previous	Secondary	Lung TB	12.9	39.5	12.1	320	73.5	10.1								Fever				DENV-3	Non Dengue	Dengue	PCR, NS1, Serology
550	Makassar	Pediatric	1015502107	M	21.065	18 - < 25 years	>18 years	0	1	1	1	PCR, Serology	2016-01-11	2016	DENV-1	DENV-1	Dengue	Dengue			No	Diarrhea		3	DHF I	Previous	Secondary	DHF I	14.3	40.7	3.5	80	58.8	23.8								Chills,Fever	1		Headache	DENV-1	Dengue	Dengue	PCR, Serology
550	Makassar	Pediatric	1015502108	M	41.3306	25 - <45 years	>18 years	1	3	2	4		2016-01-11	2016	UNK		Non Dengue	UNK	Tidak diketahui	1	Hepatitis B	HB		4		Previous		Hepatitis B	12.4	33.6	13.7	275	82.7	9.1								Fever,Icterus					Non Dengue	UNK
550	Makassar	Pediatric	1015502109	M	20.1697	18 - < 25 years	>18 years	0	2	2	2	PCR, Serology	2016-02-08	2016	Chikungunya		Dengue	Chikungunya			No	Upper, GI		1		Previous		DHF I	14	43.2	6.9	164	87.3	6.2								Fever			Headache		Dengue	Chikungunya	PCR, Serology
550	Makassar	Pediatric	1015502110	M	27.7262	25 - <45 years	>18 years	0	2	2	4		2016-02-09	2016	UNK		Non Dengue	UNK			Asthma bronchiale, HIV	Lower		7		Previous		HIV	13.4	40.8	6.5	174	81.1	8.1								Chills,Fever,Nightsweat	1		Headache		Non Dengue	UNK
550	Makassar	Pediatric	1015502111	F	18.9788	18 - < 25 years	>18 years	0	2	1	5b		2016-02-09	2016	UNK		Dengue	UNK			No	Upper, GI		4		Previous		DHF II	12.9	38	5.6	141	70.6	25.3								Fever			Headache		Dengue	UNK
550	Makassar	Pediatric	1015502112	M	51.4524	45 - <65 years	>18 years	0	2	2	2	Serology	2016-02-12	2016	Chikungunya		Dengue	Chikungunya			No	Upper, GI		2		Previous		DHF I	15.1	44.1	7.5	181	75.5	14								Fever			Headache, Dizziness		Dengue	Chikungunya	Serology
550	Makassar	Pediatric	1015502113	M	22.5352	18 - < 25 years	>18 years	0	1	1	1	PCR, NS1, Serology	2016-02-13	2016	DENV-3	DENV-3	Dengue	Dengue			No	GI		2	DHF III	Previous	Secondary	DHF III	14.5	44.4	3.8	101	80.1	12.5								Chills,Fever	1		Headache	DENV-3	Dengue	Dengue	PCR, NS1, Serology
550	Makassar	Pediatric	1015502114	F	18.8392	18 - < 25 years	>18 years	0	1	1	1	NS1, Serology	2016-02-13	2016	DENV	DENV	Dengue	Dengue			No	GI		5	DHF II	Previous	Secondary	DHF II	12.1	37.5	2.7	118	58.5	33.4								Annorexia,Fever			Headache	DENV	Dengue	Dengue	NS1, Serology
550	Makassar	Pediatric	1015502115	F	22.1383	18 - < 25 years	>18 years	0	2	2	2	Serology	2016-02-14	2016	Salmonella typhi		Dengue	Salmonella			No	Upper, GI		3		Previous		DHF I	12.9	39.7	7.9	189	74.4	15.4	0.44	0.14	0.3	36	22	19	0.76	Fever			Headache		Dengue	Salmonella	Serology
550	Makassar	Pediatric	1015502116	M	26.1109	25 - <45 years	>18 years	0	2	1	1	PCR, Serology	2016-02-16	2016	DENV-3	DENV-3	Dengue	Dengue			No	Upper, GI		5	DHF I	Previous	Secondary	DHF I	15.2	45.6	6.7	91	77.4	11.2								Fever			Headache, Dizziness	DENV-3	Dengue	Dengue	PCR, Serology
550	Makassar	Pediatric	1015502117	F	19.2005	18 - < 25 years	>18 years	0	1	1	1	NS1	2016-02-15	2016	DENV	DENV	Dengue	Dengue			No	GI		4	DHF I		Secondary	DHF I	13.1	38.8	1.4	80	62.6	27.2								Fever,Lethargy		1	Headache	DENV	Dengue	Dengue	NS1
550	Makassar	Pediatric	1015502118	M	27.7016	25 - <45 years	>18 years	0	2	1	1	PCR	2016-02-17	2016	DENV-2	DENV-2	Dengue	Dengue			No	GI		3	DHF I	Previous	Secondary	DHF I	16	48.8	5	120	72.2	21.5								Chills,Fever	1		Headache	DENV-2	Dengue	Dengue	PCR
550	Makassar	Pediatric	1015502119	F	26.9843	25 - <45 years	>18 years	0	2	2	2	PCR	2016-02-17	2016	DENV-3	DENV-3	Typhoid	Dengue				GI		6	DF	Previous	Secondary	Typhoid fever	13.8	43.5	5.5	158	77.5	16.2								Annorexia,Fever			Headache	DENV-3	Typhoid	Dengue	PCR
550	Makassar	Pediatric	1015502120	M	35.154	25 - <45 years	>18 years	0	2	2	2	Serology	2016-02-19	2016	Influenza B		Non Dengue	Influenza			Lung TB	Lower, GI		2		Previous		Lung TB	16.1	48.8	9.4	211	80.8	11.3								Chills,Fever	1				Non Dengue	Influenza	Serology
550	Makassar	Pediatric	1015502121	M	27.7618	25 - <45 years	>18 years	0	2	2	1	PCR, NS1, Serology	2016-02-19	2016	DENV-3	DENV-3	Typhoid	Dengue			No	GI		3	DHF I	Previous	Secondary	Typhoid fever	16.2	48.6	4.4	158	75.7	12.2								Fever			Headache	DENV-3	Typhoid	Dengue	PCR, NS1, Serology
550	Makassar	Pediatric	1015502122	M	34.4285	25 - <45 years	>18 years	1	1	1	5a		2016-02-25	2016	UNK		Dengue	UNK	unknown	1	HIV	GI		4		Previous		DHF I	10.2	31.3	3.6	73	78.5	12.2								Fever,Lethargy		1			Dengue	UNK
550	Makassar	Pediatric	1015502123	M	22.8583	18 - < 25 years	>18 years	0	1	1	1	PCR, Serology	2016-02-25	2016	DENV-2	DENV-2	Dengue	Dengue			No	GI		11	DHF I	Previous	Secondary	DHF I	15	46	1.5	72	51.7	32.6								Fever			Headache	DENV-2	Dengue	Dengue	PCR, Serology
550	Makassar	Pediatric	1015502124	M	26.4887	25 - <45 years	>18 years	0	1	2	1	PCR, Serology	2016-02-26	2016	DENV-2	DENV-2	Dengue	Dengue			No	GI		4	DHF II	Naive	Primary	DHF II	14.8	43.4	2.2	270	41.4	51.6								Fever			Headache	DENV-2	Dengue	Dengue	PCR, Serology
550	Makassar	Pediatric	1015502125	F	18.3025	18 - < 25 years	>18 years	0	2	2	5b		2016-02-29	2016	UNK		Typhoid	UNK				Lower, GI		5		Previous		Typhoid fever	12.7	39.4	7.8	178	79.8	13.3								Fever					Typhoid	UNK
550	Makassar	Pediatric	1015502126	F	19.9726	18 - < 25 years	>18 years	0	2	1	1	PCR, NS1, Serology	2016-02-29	2016	DENV-3	DENV-3	Dengue	Dengue			No	Constitutional		2	DHF II	Naive	Primary	DHF II	12.1	36	4.5	133	82.8	7.8								Chills,Fever	1		Headache	DENV-3	Dengue	Dengue	PCR, NS1, Serology
550	Makassar	Pediatric	1015502127	M	31.2416	25 - <45 years	>18 years	0	2	1	1	PCR, Serology	2016-03-10	2016	DENV-2	DENV-2	Dengue	Dengue			No	GI		4	DHF I	Previous	Secondary	DHF I	14.2	41.9	5.8	107	75.9	15.3								Chills,Fever	1		Headache	DENV-2	Dengue	Dengue	PCR, Serology
550	Makassar	Pediatric	1015502128	F	20.5257	18 - < 25 years	>18 years	0	2	2	5b		2016-03-10	2016	UNK		Typhoid	UNK			No	Upper, GI		4		Previous		Typhoid fever	12.8	39	5.3	256	58.5	28.7								Chills,Fever	1		Headache		Typhoid	UNK
550	Makassar	Pediatric	1015502129	F	25.2676	25 - <45 years	>18 years	0	1	1	1	PCR, NS1, Serology	2016-03-30	2016	DENV-2	DENV-2	Dengue	Dengue			No	GI		3	DHF II	Naive	Primary	DHF II	13	40.4	2.8	122	56.9	32.9								Chills,Fever	1		Headache	DENV-2	Dengue	Dengue	PCR, NS1, Serology
550	Makassar	Pediatric	1015502130	M	20.3915	18 - < 25 years	>18 years	0	1	1	1	PCR, Serology	2016-04-11	2016	DENV-3	DENV-3	Dengue	Dengue				Skin, GI	1	4	DHF II	Previous	Secondary	DHF II	15.7	48.2	3.7	70	31.2	61.4								Fever			Headache	DENV-3	Dengue	Dengue	PCR, Serology
550	Makassar	Pediatric	1015502131	M	38.371	25 - <45 years	>18 years	0	2	1	5b		2016-04-14	2016	UNK		Typhoid	UNK			No	GI		6		Previous		Typhoid fever	15.7	42.3	4.6	119	78.7	12.8								Fever			Headache		Typhoid	UNK
550	Makassar	Pediatric	1015502132	F	25.5277	25 - <45 years	>18 years	1	2	2	5a		2016-04-14	2016	UNK		Dengue	UNK			Anemia	GI		2		Previous		DHF I	9.8	32.4	4.3	195	56.5	30.2								Annorexia,Fever			Headache		Dengue	UNK
550	Makassar	Pediatric	1015502133	M	19.8549	18 - < 25 years	>18 years	0	2	1	1	PCR, NS1	2016-05-15	2016	DENV-2	DENV-2	Dengue	Dengue			No	GI		2	DHF II	Naive	Primary	DHF II	14	42.3	4.4	126	56.1	24.4								Annorexia,Fever				DENV-2	Dengue	Dengue	PCR, NS1
550	Makassar	Pediatric	1015502134	M	21.1499	18 - < 25 years	>18 years	0	1	1	1	PCR, NS1, Serology	2016-05-16	2016	DENV-3	DENV-3	Dengue	Dengue			No	GI		4	DHF I	Naive	Primary	DHF I	16	47.9	3.6	118	69.9	14.6								Fever			Headache	DENV-3	Dengue	Dengue	PCR, NS1, Serology
550	Makassar	Pediatric	1015502135	F	19.9288	18 - < 25 years	>18 years	0	1	1	1	PCR, NS1, Serology	2016-05-17	2016	DENV-3	DENV-3	Dengue	Dengue			No	Upper, GI		2	DHF II	Previous	Secondary	DHF II	12.9	38	2.6	145	64.5	22.1								Chills,Fever	1		Headache, Dizziness	DENV-3	Dengue	Dengue	PCR, NS1, Serology
550	Makassar	Pediatric	1015502136	F	26.7734	25 - <45 years	>18 years	1	1	2	1	PCR, NS1, Serology	2016-05-19	2016	DENV-3	DENV-3	Dengue	Dengue			No	GI		5	DF	Previous	Secondary	DF	10.9	33.8	2.5	211	71.9	18.9								Fever,Lethargy		1	Headache	DENV-3	Dengue	Dengue	PCR, NS1, Serology
550	Makassar	Pediatric	1015502137	M	19.6769	18 - < 25 years	>18 years	1	3	2	5a		2016-05-19	2016	UNK		Typhoid	UNK			No	Lower, Diar		5		Previous		Typhoid fever	12	36.4	38.4	622	Not Done	5.1								Chills,Fever	1		Headache		Typhoid	UNK
550	Makassar	Pediatric	1015502138	F	30.7187	25 - <45 years	>18 years	1	3	2	2	PCR, Serology	2016-05-21	2016	Rickettsia typhi		Typhoid	Rickettsia			Anemia	Upper, GI		2		Previous		Typhoid fever	8.5	30.5	15.6	304	93.8	3.1	0.17	0.1	0.07	30	18	9	0.78	Chills,Fever	1				Typhoid	Rickettsia	PCR, Serology
550	Makassar	Pediatric	1015502139	F	18.0287	18 - < 25 years	>18 years	0	1	1	1	PCR, NS1, Serology	2016-05-22	2016	DENV-3	DENV-3	Dengue	Dengue			No	Upper, GI		4	DHF II	Previous	Secondary	DHF II	13.7	39.9	3.1	111	71.8	19.1								Fever				DENV-3	Dengue	Dengue	PCR, NS1, Serology
550	Makassar	Pediatric	1015502140	F	22.2122	18 - < 25 years	>18 years	1	2	1	1	PCR, NS1, Serology	2016-05-22	2016	DENV-4	DENV-4	Dengue	Dengue			No	GI		3	DHF I	Naive	Primary	DHF I	11.8	35.2	4.2	100	55.4	27.6								Chills,Fever	1		Headache	DENV-4	Dengue	Dengue	PCR, NS1, Serology
550	Makassar	Pediatric	1015502141	F	23.718	18 - < 25 years	>18 years	0	2	2	1	PCR, NS1, Serology	2016-06-12	2016	DENV-1	DENV-1	Typhoid	Dengue			No	GI		2	DHF II	Previous	Secondary	Typhoid fever	12.2	38.4	6.1	198	81.7	11.1								Chills,Fever	1		Headache	DENV-1	Typhoid	Dengue	PCR, NS1, Serology
550	Makassar	Pediatric	1015502142	F	37.9329	25 - <45 years	>18 years	1	3	2	4		2016-06-14	2016	UNK		Non Dengue	UNK				GI		4		Previous		UTI	11	33.5	16.1	234	82.8	8.5								Chills,Fever	1				Non Dengue	UNK
550	Makassar	Pediatric	1015502143	M	21.9411	18 - < 25 years	>18 years	0	1	1	1	PCR, NS1, Serology	2016-06-16	2016	DENV-3	DENV-3	Dengue	Dengue			No	GI		6	DHF II	Previous	Secondary	DHF II	15.8	47	2.9	24	43.5	40.4								Chills,Fever	1		Headache	DENV-3	Dengue	Dengue	PCR, NS1, Serology
550	Makassar	Pediatric	1015502144	F	29.9959	25 - <45 years	>18 years	0	3	2	4		2016-06-20	2016	UNK		Non Dengue	UNK			No	Diarrhea		2		Previous		GEA	13.1	40.7	19.1	286	56	52.3								Fever					Non Dengue	UNK
550	Makassar	Pediatric	1015502145	F	64.1807	45 - <65 years	>18 years	0	1	1	1	PCR, Serology	2016-06-26	2016	DENV-3	DENV-3	Dengue	Dengue				GI		5	DHF II	Previous	Secondary	Demam Berdarah Dengue grade II	12.7	38.4	4	140	85	10.8								Annorexia,Fever			Headache, Dizziness	DENV-3	Dengue	Dengue	PCR, Serology
550	Makassar	Pediatric	1015502146	M	24.0246	18 - < 25 years	>18 years	0	2	2	4		2016-06-29	2016	UNK		Non Dengue	UNK				Upper, Skin, GI		1		Previous		Febris ec susp Limfadenitis TB	15.9	48.3	8	195	66.2	24.9								Chills,Fever	1				Non Dengue	UNK
550	Makassar	Pediatric	1015502147	M	28.8049	25 - <45 years	>18 years	0	3	2	2	PCR, Serology	2016-06-30	2016	Leptospira		Dengue	Lepto			No	Upper, GI		2		Previous		DF	15.7	49.4	16.5	185	91.1	6.6	0.31	0.15	0.16	47	51		1.6	Chills,Fever	1		Headache		Dengue	Lepto	PCR, Serology
560	Semarang	Adult	1015601001	M	13.8754	12 - < 18 years	>5 - ≤18 years	0	1	1	1	PCR, Serology	2013-08-22	2013	DENV-1	DENV-1	Dengue	Dengue			No	Skin, Diar	1	5	DHF I	Previous	Secondary	DHF I	13.8	40.4	2.1	106.1	42	55								Annorexia,Fever,Lethargy		1	Headache, Dizziness	DENV-1	Dengue	Dengue	PCR, Serology
560	Semarang	Adult	1015601002	F	3.29363	1-<5 years	≤5 years	0	2	2	4		2013-08-26	2013	UNK		Non Dengue	UNK			Malnutrition	Upper, Diar		12		Naive		Acute otitis media	11.4	32.1	16.6	361	74	24								Annorexia,Fever					Non Dengue	UNK
560	Semarang	Adult	1015601003	F	1.50034	1-<5 years	≤5 years	0	2	2	3	PCR, Serology	2013-09-06	2013	Chikungunya		Non Dengue	Chikungunya			No	Constitutional		2		Previous		Exanthema subitum	11.4	33.3	12.1	258	58	39								Annorexia,Fever					Non Dengue	Chikungunya	PCR, Serology
560	Semarang	Adult	1015601004	M	4.65982	1-<5 years	≤5 years	0	2	2	2	PCR, NS1, Serology	2013-09-09	2013	DENV-2	DENV-2	Typhoid	Dengue			Lung TB	Upper, GI		10	DF	Previous	Secondary	Typhoid fever	11.4	33.4	14.6	393.9	86	8								Fever,Lethargy		1		DENV-2	Typhoid	Dengue	PCR, NS1, Serology
560	Semarang	Adult	1015601005	F	11.9233	5 - < 12 years	>5 - ≤18 years	0	2	2	1	BC, Serology	2013-09-12	2013	Salmonella typhi		Typhoid	Salmonella			No	GI		9		Previous		Typhoid fever	12.5	37.5	9.3	306.4	Not Done	Not Done	0.24	0.07	0.17	30	17		0.6	Fever			Headache		Typhoid	Salmonella	BC, Serology
560	Semarang	Adult	1015601006	M	6	5 - < 12 years	>5 - ≤18 years	0	1	1	1	PCR, Serology	2013-09-16	2013	DENV-1	DENV-1	Dengue	Dengue				Upper, Skin, GI		Withdraw	DF+HM	Previous	Secondary	DF	12.9	38.2	4.3	65	30	67								Annorexia,Fever,Lethargy		1	Dizziness	DENV-1	Dengue	Dengue	PCR, Serology
560	Semarang	Adult	1015601007	M	8.49281	5 - < 12 years	>5 - ≤18 years	0	3	2	4		2013-09-19	2013	UNK		Non Dengue	UNK			No	Diarrhea		8		Previous		Fever	12.4	37.7	13.8	379	56	37								Annorexia,Fever			Headache		Non Dengue	UNK
560	Semarang	Adult	1015601008	F	5.05955	5 - < 12 years	>5 - ≤18 years	1	1	2	1	PCR, Serology	2013-10-02	2013	Measles virus		Non Dengue	Other			Anemia	Upper, Skin	1	11		Naive		Morbili	9.7	30.5	3.4	227.4	66	30								Annorexia,Chills,Fever,Lethargy	1	1			Non Dengue	Other	PCR, Serology
560	Semarang	Adult	1015601009	M	3.36482	1-<5 years	≤5 years	0	3	2	4		2013-10-04	2013	UNK		Non Dengue	UNK			No	CNS, Diar		1		Previous		GEA	12.5	36.6	19.1	339.2	Not Done	Not Done								Fever			Convuls		Non Dengue	UNK
560	Semarang	Adult	1015601010	M	11.6003	5 - < 12 years	>5 - ≤18 years	0	1	1	1	PCR, Serology	2013-10-08	2013	DENV-3	DENV-3	Dengue	Dengue			No	GI		4	DHF I	Previous	Secondary	DHF I	13.3	39.4	3.7	65.9	58	39								Fever,Lethargy		1	Headache, Dizziness	DENV-3	Dengue	Dengue	PCR, Serology
560	Semarang	Adult	1015601011	M	7.32375	5 - < 12 years	>5 - ≤18 years	1	2	2	2	Microscopic	2013-10-09	2013	Entamoeba histolytica		Typhoid	Other			No	Upper, Diar		4		Previous		Typhoid fever	10.4	31.7	13.4	169	77	14								Fever,Lethargy		1	Headache		Typhoid	Other	Microscopic
560	Semarang	Adult	1015601012	M	9.20192	5 - < 12 years	>5 - ≤18 years	0	1	1	1	PCR, NS1, Serology	2013-10-10	2013	DENV-3	DENV-3	Dengue	Dengue			No	Skin, GI	1	5	DHF I	Previous	Secondary	DHF I	12.6	38.9	2.7	50.3	50	39								Fever			Dizziness	DENV-3	Dengue	Dengue	PCR, NS1, Serology
560	Semarang	Adult	1015601013	F	4.97467	1-<5 years	≤5 years	1	2	2	4		2013-11-22	2013	UNK		Non Dengue	UNK			No	Diarrhea		3		Naive		Diarrhea	10.7	31.8	16.8	251.1	Not Done	Not Done								Annorexia,Fever					Non Dengue	UNK
560	Semarang	Adult	1015601014	F	15.8576	12 - < 18 years	>5 - ≤18 years	0	1	1	3	NS1, Serology	2013-11-22	2013	DENV	DENV	Non Dengue	Dengue			No	Upper, Skin, GI		4	DF+HM	Previous	Secondary	Viral infection	14	42.2	2.9	17.5	48	42								Annorexia,Fever,Lethargy		1	Headache, Dizziness	DENV	Non Dengue	Dengue	NS1, Serology
560	Semarang	Adult	1015601015	F	1.01574	1-<5 years	≤5 years	0	2	2	4		2013-11-27	2013	UNK		Non Dengue	UNK			No	Upper, Diar		2		Naive		Diarrhea	11.9	34.9	13.9	313.7	67	29								Fever,Lethargy		1			Non Dengue	UNK
560	Semarang	Adult	1015601016	M	14.935	12 - < 18 years	>5 - ≤18 years	0	2	2	2	PCR, Serology	2013-12-10	2013	Leptospira		Dengue	Lepto			No	GI		3		Previous		DF	14	40.9	8.5	171.5	Not Done	Not Done	0.28	0.15	0.13	20	15	84	1.21	Annorexia,Chills,Fever	1				Dengue	Lepto	PCR, Serology
560	Semarang	Adult	1015601017	F	13.7659	12 - < 18 years	>5 - ≤18 years	0	1	1	1	PCR, Serology	2013-12-18	2013	DENV-3	DENV-3	Dengue	Dengue			No	Skin, GI		4	DF+HM	Previous	Secondary	DF	12.7	36.4	3.8	73.1	55	41								Fever			Headache, Dizziness	DENV-3	Dengue	Dengue	PCR, Serology
560	Semarang	Adult	1015601018	F	9.97673	5 - < 12 years	>5 - ≤18 years	0	1	1	1	PCR, Serology	2013-12-18	2013	DENV-3	DENV-3	Dengue	Dengue			No	Skin, GI		4	DF+HM	Previous	Secondary	DF	12.7	36.9	3.4	83.2	46	50								Fever			Headache, Dizziness	DENV-3	Dengue	Dengue	PCR, Serology
560	Semarang	Adult	1015601019	F	6.45038	5 - < 12 years	>5 - ≤18 years	0	2	2	2	IFA, Serology	2013-12-20	2013	Rickettsia typhi		Dengue	Rickettsia			No	GI		7		Previous		DF	12.4	34.9	5.4	176	77	21	0.42	0.15	0.27	46	30		0.6	Annorexia,Chills,Fever,Lethargy	1	1	Headache		Dengue	Rickettsia	IFA, Serology
560	Semarang	Adult	1015601020	F	12.1013	12 - < 18 years	>5 - ≤18 years	0	3	2	3	PCR, Serology	2013-12-30	2013	Chikungunya		Non Dengue	Chikungunya			No	Upper, UTI, GI		4		Previous		Fever	12.9	39.2	12.2	169.2	69	20								Fever,Lethargy		1	Headache		Non Dengue	Chikungunya	PCR, Serology
560	Semarang	Adult	1015601021	M	2.45038	1-<5 years	≤5 years	0	2	2	4		2014-01-02	2014	UNK		Non Dengue	UNK			No	Skin, GI		6		Naive		Pharyngitis	12	36.6	13	204.9	50	41								Fever					Non Dengue	UNK
560	Semarang	Adult	1015601022	F	12.6051	12 - < 18 years	>5 - ≤18 years	1	1	1	2	IFA, Serology	2014-01-03	2014	Rickettsia typhi		Dengue	Rickettsia			No	Upper, GI		5		Previous		DF	11.4	34.7	3.8	80.5	53	41	0.41	0.22	0.19	188	166		0.7	Annorexia,Fever,Lethargy		1	Dizziness		Dengue	Rickettsia	IFA, Serology
560	Semarang	Adult	1015601023	M	5.3963	5 - < 12 years	>5 - ≤18 years	1	2	2	5b		2014-01-03	2014	UNK		Dengue	UNK			No	CNS, Upper, GI		2		Naive		DF	10.5	32.7	6.6	239	Not Done	Not Done								Fever			Convuls		Dengue	UNK
560	Semarang	Adult	1015601024	M	15.2635	12 - < 18 years	>5 - ≤18 years	1	3	2	1	Serology	2014-01-06	2014	Salmonella typhi		Typhoid	Salmonella			Anemia	GI		6		Previous		Typhoid fever	8	25.3	10.1	254.6	54	41	0.37	0.17	0.2	33	31	17	0.68	Chills,Fever	1				Typhoid	Salmonella	Serology
560	Semarang	Adult	1015601025	M	4.62423	1-<5 years	≤5 years	0	2	2	3	Serology	2014-01-13	2014	Influenza A		Non Dengue	Influenza			Lung TB	Lower, GI		6		Naive		Bronchopneumonia	11.5	36.3	10.8	283.1	Not Done	Not Done								Fever			Dizziness		Non Dengue	Influenza	Serology
560	Semarang	Adult	1015601026	F	14.2231	12 - < 18 years	>5 - ≤18 years	0	2	2	3	Serology	2014-01-18	2014	Rickettsia typhi		Non Dengue	Rickettsia			No	GI		6		Previous		Tonsilopharyngitis	13.5	41.6	7.5	304.6	59	29	0.67	0.05	0.62	65	85	14	0.54	Annorexia,Fever,Lethargy		1			Non Dengue	Rickettsia	Serology
560	Semarang	Adult	1015601027	F	6.41752	5 - < 12 years	>5 - ≤18 years	0	2	1	1	Serology	2014-01-30	2014	DENV	DENV	Dengue	Dengue			Malnutrition	Skin, GI		5	DHF II	Previous	Secondary	DHF II	14.7	45	10.8	73	43	56								Annorexia,Fever				DENV	Dengue	Dengue	Serology
560	Semarang	Adult	1015601028	M	2.78166	1-<5 years	≤5 years	0	2	2	3	PCR, NS1, Serology	2014-02-12	2014	DENV-3	DENV-3	Non Dengue	Dengue			No	CNS		1	DF	Naive	Primary	UTI	12.4	36.3	9.8	253.2	Not Done	Not Done								Fever			Convuls	DENV-3	Non Dengue	Dengue	PCR, NS1, Serology
560	Semarang	Adult	1015601029	M	5.37988	5 - < 12 years	>5 - ≤18 years	0	2	2	3	Serology	2014-02-13	2014	Chikungunya		Non Dengue	Chikungunya			No	Upper, GI		5		Previous		Tonsilitis	11.5	33.3	9.6	266.1	38	51								Annorexia,Fever					Non Dengue	Chikungunya	Serology
560	Semarang	Adult	1015601030	F	3.2115	1-<5 years	≤5 years	0	1	1	1	PCR, Serology	2014-02-18	2014	DENV-2	DENV-2	Dengue	Dengue			No	Upper, GI		4	DF	Naive	Primary	DF	13.9	40.4	4.1	97.8	45	49								Fever			Headache	DENV-2	Dengue	Dengue	PCR, Serology
560	Semarang	Adult	1015601031	M	17.7139	12 - < 18 years	>5 - ≤18 years	0	2	1	2	Serology	2014-02-18	2014	Salmonella typhi		Dengue	Salmonella			No	Upper, GI		8		Previous		DF	14.1	41	7.5	143.3	Not Done	Not Done	1.21	0.5	0.71	92	69	21	0.88	Fever			Headache, Dizziness		Dengue	Salmonella	Serology
560	Semarang	Adult	1015601032	F	5.95483	5 - < 12 years	>5 - ≤18 years	1	2	2	3	PCR, NS1, Serology	2014-02-20	2014	DENV-2	DENV-2	Non Dengue	Dengue			No	CNS, Skin, GI		3	DF+HM	Previous	Secondary	UTI	11.4	32.8	9.1	229.5	86	9								Fever			Headache, Convuls, Dizziness	DENV-2	Non Dengue	Dengue	PCR, NS1, Serology
560	Semarang	Adult	1015601033	M	8.09309	5 - < 12 years	>5 - ≤18 years	0	2	1	1	PCR, Serology	2014-02-28	2014	DENV-1	DENV-1	Dengue	Dengue			No	Upper, Skin, GI		5	DF+HM	Previous	Secondary	DF	13.7	40.3	5.1	137.5	63	31								Annorexia,Fever				DENV-1	Dengue	Dengue	PCR, Serology
560	Semarang	Adult	1015601034	M	3.76454	1-<5 years	≤5 years	1	2	2	3	PCR, Serology	2014-03-01	2014	Chikungunya		Non Dengue	Chikungunya			No	CNS, Upper		2		Previous		Fever	10.4	30.7	10	193.6	Not Done	Not Done								Fever			Convuls		Non Dengue	Chikungunya	PCR, Serology
560	Semarang	Adult	1015601035	M	3.4935	1-<5 years	≤5 years	0	2	2	4		2014-03-07	2014	UNK		Non Dengue	UNK			No	CNS, Upper		2		Previous		Fever	12.3	35.2	12.6	217.6	Not Done	Not Done								Fever,Lethargy		1	Convuls		Non Dengue	UNK
560	Semarang	Adult	1015601036	F	16.5448	12 - < 18 years	>5 - ≤18 years	0	2	2	1	BC, Serology	2014-03-24	2014	Salmonella paratyphi A		Non Dengue	Salmonella			No	Upper, GI		6		Previous		Paratyphoid fever	13.2	38.3	6	174.3	Not Done	Not Done	0.58	0.13	0.45	54	44	24	0.84	Fever,Lethargy		1	Dizziness		Non Dengue	Salmonella	BC, Serology
560	Semarang	Adult	1015601037	F	5.10609	5 - < 12 years	>5 - ≤18 years	0	1	1	1	PCR, Serology	2014-04-14	2014	DENV-3	DENV-3	Dengue	Dengue			No	Upper, Skin, GI		3	DHF II	Previous	Secondary	DHF II	13.1	38.1	3.7	114.4	58	35								Fever,Lethargy		1	Headache	DENV-3	Dengue	Dengue	PCR, Serology
560	Semarang	Adult	1015601038	F	7.18138	5 - < 12 years	>5 - ≤18 years	0	1	1	1	PCR, Serology	2014-04-17	2014	DENV-3	DENV-3	Dengue	Dengue			No	Upper, Skin, GI		4	DF+HM	Naive	Primary	DF	12.7	37.1	1.7	103	22	57								Chills,Fever	1		Headache	DENV-3	Dengue	Dengue	PCR, Serology
560	Semarang	Adult	1015601039	F	1.3525	1-<5 years	≤5 years	0	2	2	2	PCR, Serology	2014-04-23	2014	Chikungunya		Dengue	Chikungunya			No	CNS, Lower, Diarr		1		Naive		DF	12.4	36.6	12.9	229.8	85	13								Fever			Convuls		Dengue	Chikungunya	PCR, Serology
560	Semarang	Adult	1015601040	M	10.0205	5 - < 12 years	>5 - ≤18 years	0	2	1	1	BC, Serology	2014-05-09	2014	Salmonella paratyphi A		Non Dengue	Salmonella			No	Skin, GI		4		Naive		Paratyphoid fever	13.1	38.2	7.2	126.6	55	38	0.43	0.21	0.22	165	119		0.7	Fever			Headache		Non Dengue	Salmonella	BC, Serology
560	Semarang	Adult	1015601041	F	2.12457	1-<5 years	≤5 years	0	3	2	4		2014-06-05	2014	UNK		Non Dengue	UNK			Malnutrition	Upper		6		Previous		Tonsilopharyngitis	11.6	34.5	27	597.9	68	23								Fever					Non Dengue	UNK
560	Semarang	Adult	1015601042	F	11.6222	5 - < 12 years	>5 - ≤18 years	0	1	1	1	Serology	2014-06-27	2014	DENV	DENV	Dengue	Dengue			No	GI		6	DHF I	Previous	Secondary	DHF I	13.9	39	3.4	32.7	63	25								Fever			Headache	DENV	Dengue	Dengue	Serology
560	Semarang	Adult	1015601043	M	3.77276	1-<5 years	≤5 years	1	2	2	3	Serology	2014-07-04	2014	Influenza A		Non Dengue	Influenza			Malnutrition	Lower, Skin, GI		3		Previous		Tonsilopharyngitis	10.8	30.6	11	189.2	78	16								Fever,Lethargy		1	Headache		Non Dengue	Influenza	Serology
560	Semarang	Adult	1015601044	M	3.18412	1-<5 years	≤5 years	0	2	2	4		2014-07-09	2014	UNK		Non Dengue	UNK			No	GI		2		Previous		Febrile convulsion	12	33.8	12.3	351.8	Not Done	Not Done								Fever					Non Dengue	UNK
560	Semarang	Adult	1015601045	F	15.5318	12 - < 18 years	>5 - ≤18 years	1	2	2	2	Serology	2014-07-19	2014	Salmonella typhi		Dengue	Salmonella			No	Upper, Diar		5		Previous		DF	11	31.3	5.9	151.9	Not Done	Not Done	0.31	0.17	0.14	58	19	19	0.63	Fever,Lethargy		1	Headache		Dengue	Salmonella	Serology
560	Semarang	Adult	1015601046	F	9.46475	5 - < 12 years	>5 - ≤18 years	0	2	2	2	PCR, Serology	2014-07-20	2014	Chikungunya		Dengue	Chikungunya			Malnutrition	Upper, GI		4		Previous		DF	11.7	30.7	5.1	158.7	59	31								Annorexia,Fever,Lethargy		1			Dengue	Chikungunya	PCR, Serology
560	Semarang	Adult	1015601047	F	7.21697	5 - < 12 years	>5 - ≤18 years	1	1	1	1	BC, Serology	2014-08-07	2014	Salmonella typhi		Typhoid	Salmonella			Anemia, Malnutrition	Upper, Diar		7		Previous		Typhoid fever	11.3	32	2.8	18.8	83	14	0.3	0.18	0.12	159	55		0.4	Annorexia,Chills,Fever,Lethargy	1	1	Headache		Typhoid	Salmonella	BC, Serology
560	Semarang	Adult	1015601048	F	3.17864	1-<5 years	≤5 years	1	2	2	3	PCR, Serology	2014-08-11	2014	Chikungunya		Non Dengue	Chikungunya			No	CNS, Upper		1		Previous		Febrile convulsion	10.7	29.6	11.7	385.7	81	14								Fever			Convuls		Non Dengue	Chikungunya	PCR, Serology
560	Semarang	Adult	1015601049	F	1.48392	1-<5 years	≤5 years	1	3	2	4		2014-08-13	2014	UNK		Non Dengue	UNK			No	CNS, Upper		2		Naive		Febrile convulsion	10.8	31.2	20.7	349.6	39	52								Fever			Convuls		Non Dengue	UNK
560	Semarang	Adult	1015601050	M	5.59069	5 - < 12 years	>5 - ≤18 years	1	1	1	3	PCR, IFA, Serology	2014-08-23	2014	Rickettsia typhi		Non Dengue	Rickettsia			No	Upper, Skin, GI	1	5		Naive		Fever	10.7	30.4	4.2	104.9	55	41	0.23	0.11	0.12	154	57		0.6	Chills,Fever,Lethargy	1	1	Headache, Dizziness		Non Dengue	Rickettsia	PCR, IFA, Serology
560	Semarang	Adult	1015601051	M	2.59001	1-<5 years	≤5 years	0	3	2	4		2014-08-28	2014	UNK		Non Dengue	UNK			No	CNS, Upper		3		Previous		Febrile convulsion	12.3	35.1	22.5	404.8	39	47								Fever			Convuls		Non Dengue	UNK
560	Semarang	Adult	1015601052	M	1.47296	1-<5 years	≤5 years	0	2	2	4		2014-09-01	2014	UNK		Non Dengue	UNK			No	Upper, Diar		0		Naive		Diarrhea	13.6	39	6.8	307.4	Not Done	Not Done								Fever					Non Dengue	UNK
560	Semarang	Adult	1015601053	M	13.4511	12 - < 18 years	>5 - ≤18 years	0	2	1	2	PCR, IFA, Serology	2014-09-04	2014	Rickettsia typhi		Dengue	Rickettsia			No	Skin	1	5		Previous		DHF I	13.8	38.7	4.8	98.9	63	36	0.27	0.11	0.16	52	49		1	Annorexia,Fever			Headache		Dengue	Rickettsia	PCR, IFA, Serology
560	Semarang	Adult	1015601054	M	8.69815	5 - < 12 years	>5 - ≤18 years	0	1	1	1	PCR, Serology	2014-09-18	2014	DENV-3	DENV-3	Dengue	Dengue			Malnutrition	Diarrhea		5	DHF I	Previous	Secondary	DF	12.2	35.1	2.5	96	40	38								Annorexia,Fever,Lethargy		1	Headache	DENV-3	Dengue	Dengue	PCR, Serology
560	Semarang	Adult	1015601055	F	6.96509	5 - < 12 years	>5 - ≤18 years	1	2	2	2	IFA, Serology	2014-09-20	2014	Rickettsia typhi		Typhoid	Rickettsia			Malnutrition	Upper, Skin, GI		7		Previous		Typhoid fever	11	29.3	5.5	172.7	57	39	0.19	0.13	0.06	53	26		0.5	Fever					Typhoid	Rickettsia	IFA, Serology
560	Semarang	Adult	1015601056	F	7.2334	5 - < 12 years	>5 - ≤18 years	0	1	1	1	Serology	2014-10-03	2014	DENV	DENV	Dengue	Dengue			No	Skin, GI	1	3	DF+HM	Previous	Secondary	DF	12.8	36.5	3.6	103	45	43								Annorexia,Fever,Lethargy		1		DENV	Dengue	Dengue	Serology
560	Semarang	Adult	1015601057	F	6.11636	5 - < 12 years	>5 - ≤18 years	1	3	2	4		2014-10-09	2014	UNK		Non Dengue	UNK			No	Upper, GI		4		Previous		Tonsilitis	10.9	32.3	15	316.1	70	22								Fever					Non Dengue	UNK
560	Semarang	Adult	1015601058	F	3.28542	1-<5 years	≤5 years	0	1	1	1	NS1, Serology	2014-10-20	2014	DENV	DENV	Dengue	Dengue			No	GI		6	DF	Previous	Secondary	DF	11.8	33.1	5.5	105.9	36	60								Fever				DENV	Dengue	Dengue	NS1, Serology
560	Semarang	Adult	1015601059	M	5.21834	5 - < 12 years	>5 - ≤18 years	0	2	1	1	NS1, Serology	2014-10-25	2014	DENV	DENV	Dengue	Dengue			No	Diarrhea		4	DF	Naive	Primary	DF	12.9	35.2	5.5	143.9	46	47								Fever,Lethargy		1		DENV	Dengue	Dengue	NS1, Serology
560	Semarang	Adult	1015601060	M	3.72621	1-<5 years	≤5 years	0	2	2	3	Serology	2014-10-29	2014	Influenza B		Non Dengue	Influenza			Malnutrition	Upper		8		Previous		Tonsilopharyngitis	11	30.9	7.7	203.4	Not Done	Not Done								Annorexia,Chills,Fever	1				Non Dengue	Influenza	Serology
560	Semarang	Adult	1015601061	M	3.83025	1-<5 years	≤5 years	0	2	2	3	Serology	2014-10-31	2014	Influenza A		Non Dengue	Influenza			No	Upper, GI		3		Previous		Tonsilopharyngitis	12.6	35.9	10.6	288.4	36	50								Annorexia,Fever,Lethargy		1			Non Dengue	Influenza	Serology
560	Semarang	Adult	1015601062	F	3.40862	1-<5 years	≤5 years	0	3	2	4		2014-11-08	2014	UNK		Non Dengue	UNK			No	Diarrhea		4		Previous		Appendicitis	12.6	35.7	20.6	318	Not Done	Not Done								Fever					Non Dengue	UNK
560	Semarang	Adult	1015601063	M	9.51677	5 - < 12 years	>5 - ≤18 years	0	2	2	1	Serology	2014-11-08	2014	Salmonella typhi		Typhoid	Salmonella			No	Diarrhea		5		Previous		Typhoid fever	14.2	38.6	7.7	204	Not Done	Not Done	0.14	0.04	0.1	38	40		0.5	Annorexia,Fever,Lethargy		1	Headache		Typhoid	Salmonella	Serology
560	Semarang	Adult	1015601064	M	6.31896	5 - < 12 years	>5 - ≤18 years	0	2	2	4		2014-11-11	2014	UNK		Non Dengue	UNK			Lung TB	Upper, UTI, GI		15		Previous		Acute otitis media	13.2	36.2	12.8	317	77	13								Fever,Lethargy		1			Non Dengue	UNK
560	Semarang	Adult	1015601065	F	5.28953	5 - < 12 years	>5 - ≤18 years	0	3	2	4		2014-11-14	2014	UNK		Non Dengue	UNK			No	CNS, Diar		2		Naive		Diarrhea	13.2	37.3	20	459.9	Not Done	Not Done								Annorexia,Fever,Lethargy		1	Convuls		Non Dengue	UNK
560	Semarang	Adult	1015601066	F	2.84189	1-<5 years	≤5 years	1	1	2	3	PCRq	2014-11-19	2014	HHV-6		Non Dengue	Other			Lung TN	Skin		4		Naive		Viral infection	10.1	32.2	4.5	219	16	75								Annorexia,Fever,Lethargy		1			Non Dengue	Other	PCRq
560	Semarang	Adult	1015601067	M	11.5127	5 - < 12 years	>5 - ≤18 years	0	2	2	4		2014-11-28	2014	UNK		Non Dengue	UNK			Malnutrition	GI		11		Previous		Fever	11.5	34.1	7.3	244	34	64								Annorexia,Chills,Fever,Lethargy	1	1	Headache		Non Dengue	UNK
560	Semarang	Adult	1015601068	M	7.74812	5 - < 12 years	>5 - ≤18 years	0	3	2	2	PCR	2014-12-02	2014	Streptococcus pneumoniae		Typhoid	Streptococcus pneumonia			No	Upper, GI		12		Previous		Typhoid fever	12.4	36.6	15.1	451.9	67	24								Fever			Headache		Typhoid	Streptococcus pneumonia	PCR
560	Semarang	Adult	1015601069	M	6.07255	5 - < 12 years	>5 - ≤18 years	0	1	1	5b		2014-12-04	2014	UNK		Dengue	UNK			No	Upper, Skin, Diarr	1	7		Previous		DHF I	13.2	38.3	3.9	88.3	70	24								Annorexia,Fever			Dizziness		Dengue	UNK
560	Semarang	Adult	1015601070	F	8.52293	5 - < 12 years	>5 - ≤18 years	0	1	1	1	PCR, NS1, Serology	2014-12-17	2014	DENV-3	DENV-3	Dengue	Dengue			No	Upper, Skin, GI	1	3	DHF I	Previous	Secondary	DHF I	14.8	42.1	2.3	114	Not Done	Not Done								Annorexia,Fever			Headache	DENV-3	Dengue	Dengue	PCR, NS1, Serology
560	Semarang	Adult	1015601071	M	16.8761	12 - < 18 years	>5 - ≤18 years	0	1	1	1	PCR, NS1, Serology	2014-12-19	2014	DENV-2	DENV-2	Dengue	Dengue			No	Skin, GI		4	DHF II	Previous	Secondary	DHF II	15.7	46.4	3	34.7	53	39								Fever			Headache	DENV-2	Dengue	Dengue	PCR, NS1, Serology
560	Semarang	Adult	1015601072	F	16.742	12 - < 18 years	>5 - ≤18 years	1	3	2	4		2014-12-20	2014	UNK		Non Dengue	UNK			Rheumatic fever	Skin, GI	1	5		Previous		UTI	9.6	29	19.9	344.3	81	15								FeverPale			Dizziness		Non Dengue	UNK
560	Semarang	Adult	1015601073	M	8.44353	5 - < 12 years	>5 - ≤18 years	1	1	1	4		2014-12-27	2014	UNK		Non Dengue	UNK			Malnutrition	Upper, Skin, GI		4		Previous		Fever	10.9	30.8	2.5	70.5	65	28								Fever,Lethargy		1			Non Dengue	UNK
560	Semarang	Adult	1015601074	F	8.72279	5 - < 12 years	>5 - ≤18 years	0	2	2	5a		2015-01-01	2015	UNK		Dengue	UNK			No	Upper, GI		6		Previous		DF	13.2	36.4	8.4	202	70	18								Fever			Dizziness		Dengue	UNK
560	Semarang	Adult	1015601075	F	9.21013	5 - < 12 years	>5 - ≤18 years	0	1	1	1	PCR, NS1, Serology	2015-01-10	2015	DENV-3	DENV-3	Dengue	Dengue			No	Upper, Skin, GI		5	DHF I	Previous	Secondary	DHF I	13.3	38.5	3.9	86	67	23								Fever			Headache	DENV-3	Dengue	Dengue	PCR, NS1, Serology
560	Semarang	Adult	1015601076	M	2.17933	1-<5 years	≤5 years	1	2	2	3	PCR	2015-01-10	2015	DENV-1	DENV-1	Non Dengue	Dengue			No	Upper, GI		5	DF	Previous	Secondary	Tonsilopharyngitis	9.9	30.3	6.1	172	64	29								Annorexia,Fever,Lethargy		1		DENV-1	Non Dengue	Dengue	PCR
560	Semarang	Adult	1015601077	M	8.24914	5 - < 12 years	>5 - ≤18 years	0	2	2	2	PCR, NS1, Serology	2015-01-13	2015	DENV-3	DENV-3	Typhoid	Dengue			No	Upper, GI		4	DF	Previous	Secondary	Typhoid fever	12.5	36.7	10.1	320.6	68	24								Annorexia,Fever,Lethargy		1	Dizziness	DENV-3	Typhoid	Dengue	PCR, NS1, Serology
560	Semarang	Adult	1015601078	M	11.0691	5 - < 12 years	>5 - ≤18 years	0	3	2	3	Serology	2015-01-19	2015	Influenza A		Non Dengue	Influenza			Epilepsy	CNS, Upper, GI		2		Previous		Fever	12.7	37.6	12.3	231.6	70	19								Chills,Fever	1		Headache, Convuls		Non Dengue	Influenza	Serology
560	Semarang	Adult	1015601079	M	3.27173	1-<5 years	≤5 years	1	2	2	3	Serology	2015-01-19	2015	Influenza A		Non Dengue	Influenza			Anemia	Upper, GI		1		Previous		Tonsilopharyngitis	9.2	28.2	11	506.5	77	16								Annorexia,Fever,Lethargy		1			Non Dengue	Influenza	Serology
560	Semarang	Adult	1015601080	F	5.79329	5 - < 12 years	>5 - ≤18 years	0	2	2	4		2015-01-21	2015	UNK		Non Dengue	UNK			Cerebral palsy, Delayed Development, Microsefali	CNS		8		Previous		Fever	12.8	36	12.9	297	83	11								Fever			Convuls		Non Dengue	UNK
560	Semarang	Adult	1015601081	M	9.06229	5 - < 12 years	>5 - ≤18 years	0	2	1	1	PCR, NS1, Serology	2015-01-26	2015	DENV-1	DENV-1	Dengue	Dengue			No	GI		7	DHF I	Naive	Primary	DHF I	12.8	35.6	5.9	88.7	Not Done	Not Done								Fever			Dizziness	DENV-1	Dengue	Dengue	PCR, NS1, Serology
560	Semarang	Adult	1015601082	F	8.66256	5 - < 12 years	>5 - ≤18 years	0	1	1	1	PCR, NS1, Serology	2015-01-27	2015	DENV-1	DENV-1	Dengue	Dengue			No	Skin, GI		5	DF+HM	Naive	Primary	DF	12.4	35.8	3	99.5	58	33								Chills,Fever	1		Headache	DENV-1	Dengue	Dengue	PCR, NS1, Serology
560	Semarang	Adult	1015601083	M	9.78234	5 - < 12 years	>5 - ≤18 years	1	2	2	3	Serology	2015-02-09	2015	Leptospira		Non Dengue	Lepto			No	Upper, Diar		11		Previous		UTI	10.3	29.5	5.7	249.2	70	29	0.45	0.17	0.28	45	50			Fever			Dizziness		Non Dengue	Lepto	Serology
560	Semarang	Adult	1015601084	M	17.64	12 - < 18 years	>5 - ≤18 years	0	1	1	1	NS1, Serology	2015-03-03	2015	DENV	DENV	Dengue	Dengue			No	GI		6	DHF II	Previous	Secondary	DHF II	15.7	44.7	4	15.6	35	57								Fever,Lethargy		1	Headache	DENV	Dengue	Dengue	NS1, Serology
560	Semarang	Adult	1015601085	F	7.44422	5 - < 12 years	>5 - ≤18 years	0	2	2	1	PCR, Serology	2015-03-09	2015	DENV-1	DENV-1	Dengue	Dengue			No	Upper, Skin, GI		4	DF+HM	Previous	Secondary	DF	12.4	36.2	11.2	179.6	68	28								Annorexia,Fever,Lethargy		1		DENV-1	Dengue	Dengue	PCR, Serology
560	Semarang	Adult	1015601086	M	15.8138	12 - < 18 years	>5 - ≤18 years	0	2	2	1	Serology	2015-03-13	2015	Salmonella typhi		Typhoid	Salmonella			No	GI		4		Previous		Typhoid fever	14	40.3	6.2	181.4	Not Done	Not Done	0.22	0.1	0.12	31	43	19	1.08	Chills,Fever	1		Dizziness		Typhoid	Salmonella	Serology
560	Semarang	Adult	1015601087	F	4.51745	1-<5 years	≤5 years	0	2	1	1	Serology	2015-03-25	2015	DENV	DENV	Dengue	Dengue			No	CNS, Lower, Skin, GI		6	DHF I	Previous	Secondary	DHF I	11.6	33.3	13.4	59	45	42								Fever			Convuls, Dizziness	DENV	Dengue	Dengue	Serology
560	Semarang	Adult	1015601088	M	2.18754	1-<5 years	≤5 years	0	2	1	1	PCR, NS1, Serology	2015-03-31	2015	DENV-3	DENV-3	Dengue	Dengue			No	Upper, Skin, GI	1	4	DF+HM	Naive	Primary	DF	11.9	33.7	7.4	98.3	26	66								Fever				DENV-3	Dengue	Dengue	PCR, NS1, Serology
560	Semarang	Adult	1015601089	M	17.963	12 - < 18 years	>5 - ≤18 years	0	1	1	1	PCR, Serology	2015-04-08	2015	DENV-3	DENV-3	Dengue	Dengue			No	Skin, GI		5	DHF II	Previous	Secondary	DHF II	16.4	46.8	3.6	93.7	68	18								Fever			Headache	DENV-3	Dengue	Dengue	PCR, Serology
560	Semarang	Adult	1015601090	F	7.46886	5 - < 12 years	>5 - ≤18 years	0	2	1	5b		2015-04-15	2015	UNK		Dengue	UNK			No	Skin, GI		4		Naive		DF	13.8	39.8	4.9	148.3	55	37								Fever,Lethargy		1	Headache, Dizziness		Dengue	UNK
560	Semarang	Adult	1015601091	F	12.1944	12 - < 18 years	>5 - ≤18 years	0	1	2	1	PCR, NS1, Serology	2015-04-21	2015	DENV-2	DENV-2	Dengue	Dengue			No	Upper, Skin, GI		5	DF+HM	Previous	Secondary	DF	12.9	37.7	2.8	199	Not Done	Not Done								Fever,Lethargy		1		DENV-2	Dengue	Dengue	PCR, NS1, Serology
560	Semarang	Adult	1015601092	F	16.3532	12 - < 18 years	>5 - ≤18 years	0	3	2	4		2015-04-27	2015	UNK		Non Dengue	UNK			Asthma bronchiale	Lower, Skin, GI		4		Previous		UTI	12.2	35.6	10.3	251	74	22								Annorexia,Chills,Fever	1		Headache		Non Dengue	UNK
560	Semarang	Adult	1015601093	M	11.6359	5 - < 12 years	>5 - ≤18 years	0	3	2	4		2015-04-28	2015	UNK		Non Dengue	UNK			No	Upper, Skin, GI		5		Previous		Tonsilopharyngitis	12.3	36.8	12.2	378	Not Done	Not Done								Annorexia,Fever					Non Dengue	UNK
560	Semarang	Adult	1015601094	M	15.9343	12 - < 18 years	>5 - ≤18 years	0	1	1	1	PCR, NS1, Serology	2015-05-04	2015	DENV-3	DENV-3	Dengue	Dengue			No	Skin, GI		3	DHF II	Previous	Secondary	DHF II	15.3	49	2.9	94.2	78	16								Fever			Headache	DENV-3	Dengue	Dengue	PCR, NS1, Serology
560	Semarang	Adult	1015601095	M	12.0931	12 - < 18 years	>5 - ≤18 years	0	2	1	1	PCR, NS1, Serology	2015-05-04	2015	DENV-1	DENV-1	Dengue	Dengue			No	Skin, GI		4	DHF I	Previous	Secondary	DHF I	14.5	44.8	4.1	150	Not Done	Not Done								Fever			Headache	DENV-1	Dengue	Dengue	PCR, NS1, Serology
560	Semarang	Adult	1015601096	F	13.4538	12 - < 18 years	>5 - ≤18 years	0	3	2	1	Serology	2015-05-06	2015	Rubella		Non Dengue	Other			No	Upper, Skin, Diarr	1	9		Previous		Rubella	12.8	37.7	11.4	197.6	76	18								FeverPruritus					Non Dengue	Other	Serology
560	Semarang	Adult	1015601097	F	14.538	12 - < 18 years	>5 - ≤18 years	0	1	1	1	PCR, NS1, Serology	2015-05-06	2015	DENV-1	DENV-1	Dengue	Dengue			No	Skin, GI	1	3	DHF I	Previous	Secondary	DHF I	13.2	39	3.7	107	70	12								Fever			Headache	DENV-1	Dengue	Dengue	PCR, NS1, Serology
560	Semarang	Adult	1015601098	M	15.3183	12 - < 18 years	>5 - ≤18 years	1	2	2	1	PCR, NS1	2015-05-08	2015	DENV-3	DENV-3	Dengue	Dengue			No	Skin, GI	1	4	DF	Previous	Secondary	DF	12.6	37.5	7.8	182.5	Not Done	Not Done								Fever,Lethargy		1	Headache	DENV-3	Dengue	Dengue	PCR, NS1
560	Semarang	Adult	1015601099	F	17.0924	12 - < 18 years	>5 - ≤18 years	0	3	2	4		2015-06-10	2015	UNK		Non Dengue	UNK			No	Upper, GI		5		Previous		UTI	13.8	40.4	10	284	64	32								Fever			Headache		Non Dengue	UNK
560	Semarang	Adult	1015601100	F	17.4456	12 - < 18 years	>5 - ≤18 years	1	1	1	1	Serology	2015-06-12	2015	DENV	DENV	Dengue	Dengue			No	Skin, GI		5	DHF I	Previous	Secondary	DHF I	11.7	35.2	2.4	89	57	37								Fever				DENV	Dengue	Dengue	Serology
560	Semarang	Adult	1015601101	M	1.24572	1-<5 years	≤5 years	1	3	2	4		2015-06-13	2015	UNK		Non Dengue	UNK			Anemia	CNS, Upper, Diarr		2		Naive		URTI	9.6	31.4	24.7	329	Not Done	Not Done								Fever			Convuls		Non Dengue	UNK
560	Semarang	Adult	1015601102	M	1.13347	1-<5 years	≤5 years	0	2	2	5a		2015-06-16	2015	UNK		Typhoid	UNK			No	CNS, Upper, Diarr		2		Naive		Typhoid fever	12.1	36.6	15.3	299	Not Done	Not Done								Fever			Convuls		Typhoid	UNK
560	Semarang	Adult	1015601103	F	1.05407	1-<5 years	≤5 years	0	2	2	3	PCRq	2015-06-26	2015	HHV-6		Non Dengue	Other			Lung TB	CNS, Upper, GI		2		Naive		URTI	11.5	33.8	14.5	374	50	25								Fever			Convuls		Non Dengue	Other	PCRq
560	Semarang	Adult	1015601104	F	7.46338	5 - < 12 years	>5 - ≤18 years	1	2	2	1	PCR, Serology	2015-07-25	2015	DENV-3	DENV-3	Dengue	Dengue			No	Upper, Skin, GI		8	DF+HM	Previous	Secondary	DF	10.9	33.3	4.8	229	59	40								Fever			Headache	DENV-3	Dengue	Dengue	PCR, Serology
560	Semarang	Adult	1015601105	M	1.18823	1-<5 years	≤5 years	1	3	2	3	PCRq	2015-08-27	2015	HHV-6		Non Dengue	Other			Anemia	CNS, Upper		1		Naive		Viral infection	10.3	31.2	28.2	369	66	26								Annorexia,Fever			Convuls		Non Dengue	Other	PCRq
560	Semarang	Adult	1015601106	F	2.58179	1-<5 years	≤5 years	0	2	2	4		2015-10-01	2015	UNK		Non Dengue	UNK			No	Upper, Diar		5		Previous		Diarrhea	13.1	39.7	12.1	296	Not Done	Not Done								Fever					Non Dengue	UNK
560	Semarang	Adult	1015601107	M	3.19233	1-<5 years	≤5 years	0	2	2	1	Microscopic	2015-10-12	2015	Entamoeba coli		Non Dengue	Other			No	Upper, Skin, Diarr		1		Naive		Amoebic dysentri	11.7	34.4	14.9	436	Not Done	Not Done								Fever					Non Dengue	Other	Microscopic
560	Semarang	Adult	1015601108	F	5.91376	5 - < 12 years	>5 - ≤18 years	0	3	2	4		2015-10-26	2015	UNK		Non Dengue	UNK			No	Upper, UTI, GI		4		Previous		UTI	12.6	38.2	17.9	347	77	15								Annorexia,Fever,Lethargy		1	Headache		Non Dengue	UNK
560	Semarang	Adult	1015601109	M	13.4346	12 - < 18 years	>5 - ≤18 years	0	3	1	2	Serology	2015-11-18	2015	Rickettsia typhi		Typhoid	Rickettsia			No	Skin, GI	1	4		Previous		Paratyphoid fever	16.6	48.3	10.1	120	72	22	0.41	0.17	0.24	70	20		1	Fever			Headache		Typhoid	Rickettsia	Serology
560	Semarang	Adult	1015601110	F	17.1718	12 - < 18 years	>5 - ≤18 years	1	2	2	4		2015-12-28	2015	UNK		Non Dengue	UNK			Ovarian cyst	UTI, Diar		12		Previous		UTI	8.6	28.3	7.7	446	70	21								FeverPale					Non Dengue	UNK
560	Semarang	Adult	1015601111	F	4.9473	1-<5 years	≤5 years	0	1	1	1	PCR, Serology	2016-01-25	2016	DENV-3	DENV-3	Dengue	Dengue			No	Skin, GI		5	DHF I	Previous	Secondary	DHF I	11.8	35.3	3.8	73.4	59	39								Fever			Headache	DENV-3	Dengue	Dengue	PCR, Serology
560	Semarang	Adult	1015601112	M	7.49624	5 - < 12 years	>5 - ≤18 years	0	1	1	5b		2016-02-04	2016	UNK		Dengue	UNK			No	Skin, GI		5		Previous		DF	12.2	37.2	4.3	103	49	43								Fever					Dengue	UNK
560	Semarang	Adult	1015601113	F	8.22177	5 - < 12 years	>5 - ≤18 years	0	1	1	1	PCR, Serology	2016-03-08	2016	DENV-3	DENV-3	Dengue	Dengue			No	Upper, GI		5	DF	Previous	Secondary	DF	12	35.3	1.7	85.5	Not Done	Not Done								Fever,Lethargy		1	Headache	DENV-3	Dengue	Dengue	PCR, Serology
560	Semarang	Adult	1015601114	F	7.99726	5 - < 12 years	>5 - ≤18 years	0	1	1	1	NS1, Serology	2016-03-10	2016	DENV	DENV	Dengue	Dengue			No	Skin, GI		6	DF+HM	Naive	Primary	DF	11.9	34.5	2.1	125	50	42								Annorexia,Fever,Lethargy		1	Dizziness	DENV	Dengue	Dengue	NS1, Serology
560	Semarang	Adult	1015601115	M	2.57358	1-<5 years	≤5 years	0	2	1	1	PCR, Serology	2016-03-11	2016	DENV-3	DENV-3	Dengue	Dengue			No	Skin, GI		5	DHF II	Previous	Secondary	DHF II	13.8	41.1	6.9	48	Not Done	Not Done								Fever,Lethargy		1	Dizziness	DENV-3	Dengue	Dengue	PCR, Serology
560	Semarang	Adult	1015601116	M	14.2861	12 - < 18 years	>5 - ≤18 years	0	1	1	1	PCR	2016-03-14	2016	DENV-1	DENV-1	Dengue	Dengue			No	Lower, Skin, GI		4	DHF II	Previous	Secondary	DHF II	13.5	39.2	1.8	100	62	31								Fever			Headache	DENV-1	Dengue	Dengue	PCR
560	Semarang	Adult	1015601117	F	1.6	1-<5 years	≤5 years	0	2	2	0		2016-03-29	2016	A		Typhoid	A			No	CNS, Upper, GI		1				Typhoid fever	11.9	36.7	5.8	237	Not Done	Not Done								Fever			Convuls		Typhoid	A
560	Semarang	Adult	1015601118	M	12.2957	12 - < 18 years	>5 - ≤18 years	0	2	2	1	PCR, Serology	2016-04-07	2016	DENV-2	DENV-2	Dengue	Dengue			No	GI		4	DHF I	Previous	Secondary	DHF I	13.5	41.2	5.2	266	81	12								Fever			Headache	DENV-2	Dengue	Dengue	PCR, Serology
560	Semarang	Adult	1015601119	M	3.45517	1-<5 years	≤5 years	0	2	2	5a		2016-05-02	2016	UNK		Typhoid	UNK			OMSK	Upper, GI		8		Naive		Typhoid fever	11.8	35.9	8.7	255	64	29								Annorexia,Fever,Lethargy		1			Typhoid	UNK
560	Semarang	Adult	1015601120	M	5.25941	5 - < 12 years	>5 - ≤18 years	1	2	2	3	PCR, Serology	2016-05-25	2016	DENV-2	DENV-2	Non Dengue	Dengue			No	CNS		3	DF	Naive	Primary	Fever	10.6	32.1	9.8	185	80	13								Fever			Convuls	DENV-2	Non Dengue	Dengue	PCR, Serology
560	Semarang	Adult	1015601121	M	1.62355	1-<5 years	≤5 years	0	2	2	4		2016-06-02	2016	UNK		Non Dengue	UNK			Lung TB	Upper, Diar		2		Naive		GEA	11	31.5	14.3	516	Not Done	Not Done								Fever,Lethargy		1			Non Dengue	UNK
560	Semarang	Adult	1015601122	M	1.01848	1-<5 years	≤5 years	1	2	2	3	PCR, Serology	2016-06-17	2016	DENV-3	DENV-3	Non Dengue	Dengue			OMSK	CNS		3	DF	Naive	Primary	Fever	10.8	33.4	10.6	273	Not Done	Not Done								Fever			Convuls	DENV-3	Non Dengue	Dengue	PCR, Serology
560	Semarang	Pediatric	1015602001	M	61.6454	45 - <65 years	>18 years	1	3	1	5b		2013-08-23	2013	UNK		Lepto	UNK			Arrhythmia, DM type II, Hypertension	Upper, Skin, GI		5		Previous		Leptospirosis	11.7	36.5	28.4	70	91	3								Chills,Fever	1		Headache		Lepto	UNK
560	Semarang	Pediatric	1015602002	F	44.23	25 - <45 years	>18 years	1	2	2	1	Culture	2013-08-29	2013	Escherichia coli		Typhoid	E coli			DM type II	Upper, GI		8		Previous		Typhoid fever	9.9	29	8.8	295.6	Not Done	Not Done								Fever,Lethargy		1			Typhoid	E coli	Culture
560	Semarang	Pediatric	1015602003	F	79.666	≥65 years	>18 years	0	2	1	1	Culture feces	2013-09-05	2013	EPEC		Dengue	Other			HHD, Hypertension	Upper, Diar		3		Previous		DF	12	36	9.3	138.6	Not Done	Not Done								Fever,Lethargy		1	Dizziness		Dengue	Other	Culture feces
560	Semarang	Pediatric	1015602004	M	34.8337	25 - <45 years	>18 years	0	2	2	2	PCR, Serology	2013-09-05	2013	DENV-4	DENV-4	Typhoid	Dengue			No	Upper, GI		4	DF	Previous	Secondary	Typhoid fever	17	49.3	6.4	161	84	8								Fever,Lethargy		1	Headache	DENV-4	Typhoid	Dengue	PCR, Serology
560	Semarang	Pediatric	1015602005	M	29.2539	25 - <45 years	>18 years	0	2	1	1	BC, Serology	2013-09-12	2013	Salmonella typhi		Typhoid	Salmonella			No	Upper, Skin, Diarr		5		Previous		Typhoid fever	14.6	43.8	7.7	81	Not Done	Not Done	0.71	0.23	0.48	103	90	26	1.19	Fever,Lethargy		1	Dizziness		Typhoid	Salmonella	BC, Serology
560	Semarang	Pediatric	1015602006	M	18.0014	18 - < 25 years	>18 years	0	2	1	1	BC, Serology	2013-09-26	2013	Salmonella typhi		Typhoid	Salmonella			No	GI		3		Previous		Typhoid fever	15.5	46.5	6	135.3	Not Done	Not Done								Fever			Headache, Dizziness		Typhoid	Salmonella	BC, Serology
560	Semarang	Pediatric	1015602007	M	23.5318	18 - < 25 years	>18 years	0	2	1	1	BC, Serology	2013-09-30	2013	Salmonella paratyphi A		Non Dengue	Salmonella			No	Upper, Skin		4		Previous		Paratyphoid fever	13.6	40.2	6.1	106.9	74	18	0.43	0.2	0.23	38	39		0.9	Chills,Fever	1		Headache		Non Dengue	Salmonella	BC, Serology
560	Semarang	Pediatric	1015602008	F	46.4586	45 - <65 years	>18 years	0	3	2	1	Culture	2013-10-01	2013	Pseudomonas aeruginosa		Non Dengue	Other			Hypertension	GI		5		Previous		UTI	13.3	39.1	24.4	326.9	Not Done	Not Done								Fever					Non Dengue	Other	Culture
560	Semarang	Pediatric	1015602009	M	18.5161	18 - < 25 years	>18 years	0	1	1	1	NS1, Serology	2013-10-09	2013	DENV	DENV	Dengue	Dengue			No	Skin, GI		5	DF+HM	Previous	Secondary	DF	16.5	44.9	3.7	52	70	17								Fever			Headache	DENV	Dengue	Dengue	NS1, Serology
560	Semarang	Pediatric	1015602010	M	53.1417	45 - <65 years	>18 years	0	3	1	5b		2013-10-10	2013	UNK		Lepto	UNK			CAD, CHF	Lower, UTI, GI		11		Previous		Leptospirosis	14	41.2	11	126.5	Not Done	Not Done								Fever,Lethargy		1	Headache		Lepto	UNK
560	Semarang	Pediatric	1015602011	F	20.7775	18 - < 25 years	>18 years	1	1	2	1	BC, Serology	2013-10-21	2013	Salmonella paratyphi A		Non Dengue	Salmonella			No	Upper, Skin		3		Previous		Paratyphoid fever	11.7	36.2	2.8	152	64	33	0.36	0.21	0.15	42	26	9	1	Fever					Non Dengue	Salmonella	BC, Serology
560	Semarang	Pediatric	1015602012	M	18.9405	18 - < 25 years	>18 years	0	1	1	2	Serology	2013-10-22	2013	Influenza A		Typhoid	Influenza			No	Upper, GI		11		Previous		Typhoid fever	14.1	40.4	2.5	115	70	23								Fever,Lethargy		1	Headache		Typhoid	Influenza	Serology
560	Semarang	Pediatric	1015602013	M	20.5585	18 - < 25 years	>18 years	0	3	2	2	PCR, Serology	2013-10-25	2013	Chikungunya		Typhoid	Chikungunya			No	UTI, Skin, GI	1	6		Previous		Typhoid fever	14.1	40.5	10.7	194	Not Done	Not Done								Fever,Lethargy		1	Headache		Typhoid	Chikungunya	PCR, Serology
560	Semarang	Pediatric	1015602014	F	25.2813	25 - <45 years	>18 years	0	2	2	1	Serology	2013-10-28	2013	Salmonella typhi		Typhoid	Salmonella			Struma	Upper		7		Previous		Typhoid fever	12.5	36.6	4.8	162	57	40	0.32	0.27	0.05	190	136	13	0.85	Fever,Lethargy		1	Headache		Typhoid	Salmonella	Serology
560	Semarang	Pediatric	1015602015	F	48.3696	45 - <65 years	>18 years	0	3	1	4		2013-10-28	2013	UNK		Non Dengue	UNK			No	GI		4		Previous		UTI	13.2	39.2	17.5	146.7	70	24								Chills,Fever,Lethargy	1	1	Dizziness		Non Dengue	UNK
560	Semarang	Pediatric	1015602016	F	45.3525	45 - <65 years	>18 years	1	2	2	2	Serology	2013-10-29	2013	Influenza A		Typhoid	Influenza			No	Lower, GI		7		Previous		Typhoid fever	11.6	35.8	8.7	280.4	Not Done	Not Done								Fever			Headache		Typhoid	Influenza	Serology
560	Semarang	Pediatric	1015602017	F	21.2895	18 - < 25 years	>18 years	1	1	1	1	BC, Serology	2013-10-29	2013	Salmonella paratyphi A		Non Dengue	Salmonella			No	Upper, GI		7		Previous		Paratyphoid fever	11.7	34.2	3.9	132.6	56	39	0.28	0.19	0.09	44	34		0.7	Chills,Fever	1		Headache, Dizziness		Non Dengue	Salmonella	BC, Serology
560	Semarang	Pediatric	1015602018	M	29.5743	25 - <45 years	>18 years	0	2	1	3	IFA, Serology	2013-11-08	2013	Rickettsia typhi		Non Dengue	Rickettsia			No	Constitutional		4		Previous		Fever	14.6	44.5	4.3	116	69	23	0.47	0.18	0.29	66	59		0.9	Chills,Fever,Nightsweat	1		Headache		Non Dengue	Rickettsia	IFA, Serology
560	Semarang	Pediatric	1015602019	M	33.6181	25 - <45 years	>18 years	0	2	2	2	IFA, Serology	2013-11-09	2013	Rickettsia typhi		Lepto	Rickettsia			No	Upper, Skin		5		Previous		Leptospirosis	14.4	42.6	5.6	156	Not Done	Not Done								Chills,Fever	1				Lepto	Rickettsia	IFA, Serology
560	Semarang	Pediatric	1015602020	F	54.0151	45 - <65 years	>18 years	0	2	2	2	PCR, Serology	2013-11-13	2013	Chikungunya		Typhoid	Chikungunya			Hypertension	GI		1		Previous		Typhoid fever	13.8	41.6	8.3	211.6	Not Done	Not Done								Chills,Fever	1		Headache		Typhoid	Chikungunya	PCR, Serology
560	Semarang	Pediatric	1015602021	M	31.7536	25 - <45 years	>18 years	0	3	2	1	Microscopic	2013-11-16	2013	Entamoeba coli		Non Dengue	Other			No	Diarrhea		4		Previous		Amoebic dysentri	15.9	46.7	14.1	270.6	Not Done	Not Done								Chills,Fever	1				Non Dengue	Other	Microscopic
560	Semarang	Pediatric	1015602022	F	59.9124	45 - <65 years	>18 years	0	3	2	5b		2013-11-29	2013	UNK		Lepto	UNK			No	Upper, GI		5		Previous		Leptospirosis	13.1	39.5	12.7	253	60	33								Chills,Fever	1		Headache, Dizziness		Lepto	UNK
560	Semarang	Pediatric	1015602023	F	83.8631	≥65 years	>18 years	0	2	2	3	PCR, Serology	2013-12-02	2013	Chikungunya		Non Dengue	Chikungunya			Hypertension, Osteoarthritis	Lower, Skin, Diarr	1	2		Previous		CAP	13.2	39.6	8.7	282	Not Done	Not Done								Annorexia,Fever,Lethargy		1			Non Dengue	Chikungunya	PCR, Serology
560	Semarang	Pediatric	1015602024	M	21.6016	18 - < 25 years	>18 years	0	2	1	1	BC, Serology	2013-12-05	2013	Salmonella paratyphi A		Non Dengue	Salmonella			No	Constitutional		5		Previous		Paratyphoid fever	13.4	38.8	4.5	117	Not Done	Not Done	0.42	0.23	0.19	70	69	19	1.1	Chills,Fever	1		Headache, Dizziness		Non Dengue	Salmonella	BC, Serology
560	Semarang	Pediatric	1015602025	F	47.9507	45 - <65 years	>18 years	1	2	1	3	IFA, Serology	2013-12-12	2013	Rickettsia typhi		Typhoid	Rickettsia			No	GI		6		Previous		Pneumonia	11.8	34.7	7.1	89.8	75	23								Chills,Fever	1		Headache		Typhoid	Rickettsia	IFA, Serology
560	Semarang	Pediatric	1015602026	M	56.3532	45 - <65 years	>18 years	0	3	2	1	Culture	2013-12-19	2013	Klebsiella pneumoniae		Non Dengue	Other			Lung TB	Lower		6		Previous		CAP	14.7	42.4	11.8	236.9	70	13								Annorexia,Fever,Nightsweat,Lethargy		1			Non Dengue	Other	Culture
560	Semarang	Pediatric	1015602027	F	80.9692	≥65 years	>18 years	0	3	1	4		2013-12-20	2013	UNK		Non Dengue	UNK			Arrhythmia	Upper, Diar		3		Previous		GEA	14.2	42	28.3	109	Not Done	Not Done								Annorexia,Fever,Lethargy		1			Non Dengue	UNK
560	Semarang	Pediatric	1015602028	M	22.9131	18 - < 25 years	>18 years	0	2	1	2	PCR, IFA, Serology	2013-12-21	2013	Rickettsia typhi		Typhoid	Rickettsia			No	Constitutional		8		Previous		Typhoid fever	13.6	38.4	7.4	141	Not Done	Not Done	0.32	0.2	0.12	31	56	15	0.6	Annorexia,Chills,Fever	1				Typhoid	Rickettsia	PCR, IFA, Serology
560	Semarang	Pediatric	1015602029	F	53.7522	45 - <65 years	>18 years	0	2	1	2	PCR, IFA, Serology	2013-12-21	2013	Rickettsia typhi		Dengue	Rickettsia			No	GI		5		Previous		DF	13.7	37.6	9.5	139	71	24	1.38	1.13	0.25	195	168		0.7	Chills,Fever	1		Headache		Dengue	Rickettsia	PCR, IFA, Serology
560	Semarang	Pediatric	1015602030	M	22.0479	18 - < 25 years	>18 years	0	2	1	2	PCR, IFA, Serology	2013-12-27	2013	Rickettsia typhi		Lepto	Rickettsia			No	Lower, GI		9		Previous		Leptospirosis	15.1	43.6	7.1	73	77	18								Annorexia,Fever,Lethargy		1	Dizziness		Lepto	Rickettsia	PCR, IFA, Serology
560	Semarang	Pediatric	1015602031	F	73.3854	≥65 years	>18 years	0	3	2	3	PCR, Serology	2013-12-31	2013	Leptospira		Non Dengue	Lepto			Arrhythmia, Hypertension	Diarrhea		5		Previous		Fever	13.3	41.4	11.1	161.5	Not Done	Not Done								Fever					Non Dengue	Lepto	PCR, Serology
560	Semarang	Pediatric	1015602032	M	55.9206	45 - <65 years	>18 years	0	3	2	3	Serology	2014-01-04	2014	Salmonella typhi		Non Dengue	Salmonella			No	Diarrhea		2		Previous		GEA	14.8	44.9	12.2	243.8	Not Done	Not Done	0.33	0.17	0.16	61	25	59	1.46	Fever					Non Dengue	Salmonella	Serology
560	Semarang	Pediatric	1015602033	M	48.9336	45 - <65 years	>18 years	0	3	2	4		2014-01-10	2014	UNK		Non Dengue	UNK			No	Skin, GI	1	8		Previous		Psoriasis vulgaris	15.3	49.4	10.4	187.9	Not Done	Not Done								FeverPruritus			Headache		Non Dengue	UNK
560	Semarang	Pediatric	1015602034	F	24.3806	18 - < 25 years	>18 years	0	1	1	1	PCR, NS1, Serology	2014-01-10	2014	DENV-2	DENV-2	Dengue	Dengue			No	GI		3	DHF I	Naive	Primary	DHF I	12.1	37	4	141.3	Not Done	Not Done								Chills,Fever	1		Headache	DENV-2	Dengue	Dengue	PCR, NS1, Serology
560	Semarang	Pediatric	1015602035	F	56.9802	45 - <65 years	>18 years	1	3	2	4		2014-01-18	2014	UNK		Non Dengue	UNK			DM type II	Lower, Skin, GI		5		Previous		Diabetic ulcer	10.5	32.2	24.6	327	Not Done	Not Done								Annorexia,Chills,Fever,Lethargy	1	1	Headache, Dizziness		Non Dengue	UNK
560	Semarang	Pediatric	1015602036	M	37.525	25 - <45 years	>18 years	0	2	1	2	PCR, IFA, Serology	2014-01-20	2014	Rickettsia typhi		Dengue	Rickettsia			No	Lower, GI		7		Previous		DF	14.2	43	7.1	57.5	75	19	0.89	0.79	0.1	197	177		1	Fever,Lethargy		1	Headache, Dizziness		Dengue	Rickettsia	PCR, IFA, Serology
560	Semarang	Pediatric	1015602037	M	53.0732	45 - <65 years	>18 years	0	3	1	1	BC	2014-01-27	2014	Staphylococcus aureus		Lepto	Other			Hypertension	CNS, Lower, GI		8		Previous		Leptospirosis	15.2	47.1	21.8	50.6	Not Done	Not Done								Annorexia,Fever			Decreasecons		Lepto	Other	BC
560	Semarang	Pediatric	1015602038	M	37.2101	25 - <45 years	>18 years	0	1	2	2	Serology	2014-01-27	2014	Chikungunya		Lepto	Chikungunya			No	Skin, GI		6		Previous		Leptospirosis	14.7	45.1	3.9	153.7	Not Done	Not Done								Annorexia,Chills,Fever,Lethargy	1	1			Lepto	Chikungunya	Serology
560	Semarang	Pediatric	1015602039	M	36.6762	25 - <45 years	>18 years	0	2	2	5b		2014-02-01	2014	UNK		Lepto	UNK			No	Upper, GI		4		Previous		Leptospirosis	13.9	40.8	8	221.5	Not Done	Not Done								Fever,Lethargy		1	Headache		Lepto	UNK
560	Semarang	Pediatric	1015602040	F	62.1218	45 - <65 years	>18 years	0	2	1	1	PCR, Serology	2014-02-04	2014	Leptospira		Lepto	Lepto			Arrhythmia, HHD	HB		3		Previous		Leptospirosis	12.4	35.1	7.4	74.9	Not Done	Not Done	0.93	0.84	0.09	30	34	38	0.76	Fever			Headache, Dizziness		Lepto	Lepto	PCR, Serology
560	Semarang	Pediatric	1015602041	M	33.9329	25 - <45 years	>18 years	0	2	2	2	Serology	2014-02-05	2014	Leptospira		Typhoid	Lepto			No	Upper, GI		6		Previous		Typhoid fever	14.6	41.3	5.9	206	Not Done	Not Done	0.27	0.17	0.1	46	77	23	1.08	Chills,Fever,Lethargy	1	1			Typhoid	Lepto	Serology
560	Semarang	Pediatric	1015602042	M	20.742	18 - < 25 years	>18 years	0	3	1	1	Serology	2014-02-06	2014	Leptospira		Lepto	Lepto			No	Upper, Diar		6		Previous		Leptospirosis	17.6	51	12.9	71.5	Not Done	Not Done								Annorexia,Chills,Fever	1		Headache, Dizziness		Lepto	Lepto	Serology
560	Semarang	Pediatric	1015602043	F	19.0527	18 - < 25 years	>18 years	1	1	1	1	NS1, Serology	2014-02-06	2014	DENV	DENV	Dengue	Dengue			No	Skin, Diar	1	6	DF+HM	Previous	Secondary	DF	11.7	38.6	3.4	63.4	Not Done	Not Done								Fever			Dizziness	DENV	Dengue	Dengue	NS1, Serology
560	Semarang	Pediatric	1015602044	M	41.6591	25 - <45 years	>18 years	0	3	2	1	Serology	2014-02-14	2014	Leptospira		Lepto	Lepto			No	Upper, HB		4		Previous		Leptospirosis	16.8	49.6	11.7	184	90	5								Chills,Fever	1		Headache		Lepto	Lepto	Serology
560	Semarang	Pediatric	1015602045	M	29.3087	25 - <45 years	>18 years	1	2	1	1	PCR, Serology	2014-02-15	2014	Leptospira		Lepto	Lepto			No	HB		5		Previous		Leptospirosis	12.8	37.7	6.1	55.5	Not Done	Not Done								Chills,Fever	1				Lepto	Lepto	PCR, Serology
560	Semarang	Pediatric	1015602046	F	56.7666	45 - <65 years	>18 years	1	3	2	1	Serology	2014-02-17	2014	Leptospira		Lepto	Lepto			No	Lower, GI		8		Previous		Leptospirosis	11.2	32.6	11.7	170.2	Not Done	Not Done	0.38	0.32	0.06	36	31	30	1	Annorexia,Chills,Fever,Lethargy	1	1	Headache, Dizziness		Lepto	Lepto	Serology
560	Semarang	Pediatric	1015602047	F	41.6674	25 - <45 years	>18 years	0	3	1	1	PCR, Serology	2014-02-18	2014	Leptospira		Lepto	Lepto			No	Lower, Diar		4		Previous		Leptospirosis	13.3	39.8	15.9	67.4	Not Done	Not Done	2.35	1.73		66	27	72	1.3	Fever			Headache, Dizziness		Lepto	Lepto	PCR, Serology
560	Semarang	Pediatric	1015602048	F	50.475	45 - <65 years	>18 years	1	3	1	1	Serology	2014-02-20	2014	Leptospira		Lepto	Lepto			Obesity	Lower, Diar		4		Previous		Leptospirosis	11.8	34	24.6	114.1	Not Done	Not Done	0.49	0.19		27	43	57	1.73	Chills,Fever,Lethargy	1	1			Lepto	Lepto	Serology
560	Semarang	Pediatric	1015602049	F	57.9603	45 - <65 years	>18 years	0	2	2	5b		2014-02-20	2014	UNK		Typhoid	UNK			Hypertension	Constitutional		6		Previous		Typhoid fever	13.7	40.6	5.8	290	Not Done	Not Done								Chills,Fever	1		Dizziness		Typhoid	UNK
560	Semarang	Pediatric	1015602050	M	20.0986	18 - < 25 years	>18 years	0	2	1	4		2014-02-27	2014	UNK		Non Dengue	UNK			No	Upper, GI		5		Naive		Fever	17.8	51.6	7	135.5	Not Done	Not Done								Fever,Lethargy		1			Non Dengue	UNK
560	Semarang	Pediatric	1015602051	F	42.8747	25 - <45 years	>18 years	1	3	2	1	PCR	2014-03-05	2014	Escherichia coli		Non Dengue	E coli			Hypertension	GI		4		Previous		UTI	11.4	33.3	17.3	181.5	Not Done	Not Done								Chills,Fever	1		Headache, Dizziness		Non Dengue	E coli	PCR
560	Semarang	Pediatric	1015602052	M	92.3258	≥65 years	>18 years	0	3	1	4		2014-03-18	2014	UNK		Non Dengue	UNK			Arrhythmia, COPD, Malnutrition	Lower, Diar		4		Previous		GEA	14.6	42.4	17.7	143.4	86	10								Fever,Lethargy		1			Non Dengue	UNK
560	Semarang	Pediatric	1015602053	F	20.2136	18 - < 25 years	>18 years	0	1	1	1	NS1, Serology	2014-03-20	2014	DENV	DENV	Dengue	Dengue			No	GI		5	DHF I	Previous	Secondary	DHF I	14.2	41	3.2	35	Not Done	Not Done								Annorexia,Fever,Lethargy		1	Headache	DENV	Dengue	Dengue	NS1, Serology
560	Semarang	Pediatric	1015602054	M	41.6509	25 - <45 years	>18 years	0	1	1	5b		2014-04-07	2014	UNK		Dengue	UNK			No	GI		4		Previous		DF	14.4	40.1	3.5	125	Not Done	Not Done								Chills,Fever	1		Headache, Dizziness		Dengue	UNK
560	Semarang	Pediatric	1015602055	M	20.4901	18 - < 25 years	>18 years	1	2	1	5b		2014-04-10	2014	UNK		Typhoid	UNK			No	Upper, GI		7		Previous		Typhoid fever	12.7	37	8.7	145.6	Not Done	Not Done								Annorexia,Fever,Lethargy		1			Typhoid	UNK
560	Semarang	Pediatric	1015602056	F	21.473	18 - < 25 years	>18 years	0	3	2	4		2014-04-14	2014	UNK		Non Dengue	UNK			No	GI		5		Previous		Appendicitis	13.1	38.2	13.8	313.6	Not Done	Not Done								Annorexia,Fever,Lethargy		1	Headache		Non Dengue	UNK
560	Semarang	Pediatric	1015602057	F	34.6557	25 - <45 years	>18 years	0	2	2	4		2014-04-15	2014	UNK		Non Dengue	UNK			No	Upper, UTI, Skin, Diarr		7		Previous		URTI	13.4	39.2	6	232.5	Not Done	Not Done								Fever					Non Dengue	UNK
560	Semarang	Pediatric	1015602058	F	23.0281	18 - < 25 years	>18 years	0	3	2	3	Serology	2014-04-14	2014	Salmonella typhi		Non Dengue	Salmonella			No	Upper, GI		7		Previous		Fever	12.8	36.2	11.2	282	Not Done	Not Done	0.26	0.13	0.13	31	28	6	0.36	Fever,Lethargy		1			Non Dengue	Salmonella	Serology
560	Semarang	Pediatric	1015602059	F	54.6037	45 - <65 years	>18 years	0	3	2	4		2014-04-22	2014	UNK		Non Dengue	UNK			Hypertension	Lower, GI		5		Previous		CAP	12.9	37.3	13.2	264.4	Not Done	Not Done								Fever,Lethargy		1	Headache, Dizziness		Non Dengue	UNK
560	Semarang	Pediatric	1015602060	M	33.9521	25 - <45 years	>18 years	0	3	2	4		2014-04-25	2014	UNK		Non Dengue	UNK			No	GI		8		Previous		Fever	13.7	40.4	13	287.9	Not Done	Not Done								Annorexia,Fever,Lethargy		1	Headache, Dizziness		Non Dengue	UNK
560	Semarang	Pediatric	1015602061	F	28.3313	25 - <45 years	>18 years	0	3	2	4		2014-05-02	2014	UNK		Non Dengue	UNK			No	UTI, Skin, GI	1	5		Previous		Varicella	12.2	33.1	13	263	Not Done	Not Done								Chills,Fever	1		Headache		Non Dengue	UNK
560	Semarang	Pediatric	1015602062	F	50.36	45 - <65 years	>18 years	0	3	1	4		2014-05-12	2014	UNK		Non Dengue	UNK			DM type II, Hypertension, Struma multinodusa	Upper, GI		2		Previous		Fever	13.3	39.9	10.6	142.4	Not Done	Not Done								Fever					Non Dengue	UNK
560	Semarang	Pediatric	1015602063	M	36.0274	25 - <45 years	>18 years	0	3	2	4		2014-05-31	2014	UNK		Non Dengue	UNK			Fracture	Skin	1	6		Previous		Drug eruption	14.2	41.7	17.4	266.7	Not Done	Not Done								Chills,Fever,Pruritus	1				Non Dengue	UNK
560	Semarang	Pediatric	1015602064	M	72.4928	≥65 years	>18 years	1	2	1	4		2014-06-09	2014	UNK		Non Dengue	UNK	Gagal nafas	1	Parkinson	Upper, GI		6		Previous		Fever	11.1	32.2	4.3	94.9	Not Done	Not Done								Fever,Lethargy		1			Non Dengue	UNK
560	Semarang	Pediatric	1015602065	F	29.4456	25 - <45 years	>18 years	0	2	2	5b		2014-06-13	2014	UNK		Dengue	UNK			No	Skin	1	4		Previous		DF	13.1	38.2	5.5	230.1	Not Done	Not Done								FeverPruritusLethargy		1	Dizziness		Dengue	UNK
560	Semarang	Pediatric	1015602066	M	44.2491	25 - <45 years	>18 years	1	2	2	4		2014-06-30	2014	UNK		Non Dengue	UNK			CHD, DM type II, Hypertension	Lower, GI		3		Previous		CAP	8.6	29.2	7.2	197	Not Done	Not Done								Fever					Non Dengue	UNK
560	Semarang	Pediatric	1015602067	M	32.8624	25 - <45 years	>18 years	0	1	1	1	PCR, Serology	2014-07-10	2014	DENV-1	DENV-1	Dengue	Dengue			No	Skin, GI		5	DHF I	Previous	Secondary	DHF I	14.3	40.5	4	127.3	Not Done	Not Done								Fever			Headache	DENV-1	Dengue	Dengue	PCR, Serology
560	Semarang	Pediatric	1015602068	F	59.6194	45 - <65 years	>18 years	0	3	2	3	PCR, Serology	2014-08-14	2014	Leptospira		Non Dengue	Lepto			No	Lower, Diar		4		Previous		CAP	12.2	34.9	10.5	194.4	Not Done	Not Done	0.13	0.11	0.02	28	24	34	0.9	Annorexia,Chills,Fever	1		Dizziness		Non Dengue	Lepto	PCR, Serology
560	Semarang	Pediatric	1015602069	M	63.6331	45 - <65 years	>18 years	1	3	2	1	Microscopic	2014-08-19	2014	Mycobacterium tuberculosis		Non Dengue	M TB	Gagal nafas	1	Lung TB	Lower, GI		11		Previous		Lung TB	11.7	33.7	12.3	229	Not Done	Not Done								Annorexia,Fever					Non Dengue	M TB	Microscopic
560	Semarang	Pediatric	1015602071	F	20.0027	18 - < 25 years	>18 years	0	2	2	1	Serology	2014-08-30	2014	Salmonella typhi		Typhoid	Salmonella			No	Lower, Diar		8		Previous		Typhoid fever	14.3	40.3	5.6	155.8	76	21	0.31	0.2	0.11	145	82		0.8	Annorexia,Chills,Fever,Lethargy	1	1	Headache		Typhoid	Salmonella	Serology
560	Semarang	Pediatric	1015602072	F	25.1964	25 - <45 years	>18 years	0	2	2	1	Serology	2014-09-23	2014	Salmonella typhi		Typhoid	Salmonella			No	CNS, Upper, Diarr		7		Previous		Typhoid fever	12.2	34.9	6.7	167	Not Done	Not Done	0.31	0.16	0.15	48	83		0.7	Annorexia,Chills,Fever,Lethargy	1	1	Headache, Convuls		Typhoid	Salmonella	Serology
560	Semarang	Pediatric	1015602073	F	27.666	25 - <45 years	>18 years	0	2	1	1	Serology	2014-10-03	2014	Salmonella typhi		Typhoid	Salmonella			No	Skin, Diar	1	9		Previous		Typhoid fever	13.8	38.9	5.6	119	Not Done	Not Done								Annorexia,Chills,Fever,Lethargy	1	1	Headache		Typhoid	Salmonella	Serology
560	Semarang	Pediatric	1015602074	M	45.3361	45 - <65 years	>18 years	0	3	2	5b		2014-10-06	2014	UNK		Lepto	UNK			No	HB		6		Previous		Leptospirosis	13.8	38.9	10.9	174	87	8								Chills,Fever	1		Headache		Lepto	UNK
560	Semarang	Pediatric	1015602075	M	35.0856	25 - <45 years	>18 years	0	3	2	4		2014-10-09	2014	UNK		Non Dengue	UNK			No	Diarrhea		8		Previous		GEA	14.7	41.3	10.8	239.4	Not Done	Not Done								Chills,Fever,Lethargy	1	1			Non Dengue	UNK
560	Semarang	Pediatric	1015602076	F	55.7864	45 - <65 years	>18 years	1	3	2	2	Serology	2014-10-14	2014	Leptospira		Typhoid	Lepto			No	GI		8		Previous		Typhoid fever	10.1	29.5	12.4	358	83	8	0.15	0.26	0.11	29	27		0.8	Chills,Fever	1		Headache		Typhoid	Lepto	Serology
560	Semarang	Pediatric	1015602077	M	63.0198	45 - <65 years	>18 years	0	2	1	3	PCR, IFA, Serology	2014-10-20	2014	Rickettsia typhi		Non Dengue	Rickettsia			CHF, Hypertension, OMSK	Upper, Skin, GI		7		Previous		Fever	15	42.7	7.1	56.8	88	10								Chills,Fever	1		Dizziness		Non Dengue	Rickettsia	PCR, IFA, Serology
560	Semarang	Pediatric	1015602078	F	19.373	18 - < 25 years	>18 years	0	2	2	2	IFA, Serology	2014-10-21	2014	Rickettsia typhi		Typhoid	Rickettsia			No	Upper, Skin, GI		4		Previous		Typhoid fever	13.9	40.8	5.5	186.9	Not Done	Not Done								Annorexia,Chills,Fever,Lethargy	1	1	Dizziness		Typhoid	Rickettsia	IFA, Serology
560	Semarang	Pediatric	1015602079	F	60.1561	45 - <65 years	>18 years	1	3	2	4		2014-10-22	2014	UNK		Non Dengue	UNK			Hypertension, Mastoiditis, Prolapse uteric	Constitutional		8		Previous		UTI	11.2	31.5	22.1	392.2	Not Done	Not Done								Fever,Lethargy		1	Dizziness		Non Dengue	UNK
560	Semarang	Pediatric	1015602080	M	42.4339	25 - <45 years	>18 years	1	3	2	4		2014-11-10	2014	UNK		Non Dengue	UNK			Nephrolithiasis	Upper, Skin, GI		4		Previous		Abses hepar	6.8	20.7	27	621	93	7								FeverLethargyPale		1			Non Dengue	UNK
560	Semarang	Pediatric	1015602081	M	68.8706	≥65 years	>18 years	1	3	2	1	Microscopic	2014-11-14	2014	Mycobacterium tuberculosis		Non Dengue	M TB			DM type II, Lung TB	Lower		15		Previous		Lung TB	12.5	35.5	12.4	390	Not Done	Not Done								Fever,Lethargy		1			Non Dengue	M TB	Microscopic
560	Semarang	Pediatric	1015602082	M	44.8816	25 - <45 years	>18 years	0	2	2	5b		2014-11-15	2014	UNK		Typhoid	UNK			Arrhythmia	Upper, Skin		8		Previous		Typhoid fever	15.1	42.4	9.2	273	65	30								Chills,Fever	1		Headache		Typhoid	UNK
560	Semarang	Pediatric	1015602083	F	46.6174	45 - <65 years	>18 years	0	2	2	5b		2014-11-17	2014	UNK		Typhoid	UNK			No	GI		6		Previous		Typhoid fever	13.5	38	8.3	225.3	62	26								Chills,Fever,Lethargy	1	1	Headache		Typhoid	UNK
560	Semarang	Pediatric	1015602084	M	43.4825	25 - <45 years	>18 years	0	2	2	1	PCR, Serology	2014-12-03	2014	Salmonella typhi		Typhoid	Salmonella			DM type II	Upper, Diar		6		Previous		Typhoid fever	15.7	45.9	8.5	195.9	Not Done	Not Done	0.58	0.55	0.03	77	57	24	0.87	Annorexia,Fever			Dizziness		Typhoid	Salmonella	PCR, Serology
560	Semarang	Pediatric	1015602085	M	50.4668	45 - <65 years	>18 years	0	2	2	3	PCR, IFA, Serology	2014-12-04	2014	Rickettsia typhi		Non Dengue	Rickettsia			DM type II	UTI, Skin, GI		8		Previous		Fever	15.9	45.2	5.6	193.6	Not Done	Not Done	0.75	0.5	0.25	45	44	28	0.83	Annorexia,Fever,Lethargy		1	Headache		Non Dengue	Rickettsia	PCR, IFA, Serology
560	Semarang	Pediatric	1015602086	M	48.3176	45 - <65 years	>18 years	0	3	2	4		2014-12-10	2014	UNK		Non Dengue	UNK			Angina	Lower, GI		2		Previous		Fever	15.1	43.9	26.5	268.2	90	6								Fever					Non Dengue	UNK
560	Semarang	Pediatric	1015602087	M	52.2163	45 - <65 years	>18 years	0	2	2	1	Microscopic	2014-12-13	2014	Mycobacterium tuberculosis		Non Dengue	M TB			Lung TB	Lower, GI		3		Previous		Lung TB	14.9	43.2	7.4	231.3	69	26								Fever			Headache		Non Dengue	M TB	Microscopic
560	Semarang	Pediatric	1015602088	F	45.7714	45 - <65 years	>18 years	0	2	2	3	Serology	2014-12-19	2014	Influenza A		Non Dengue	Influenza			SLE	Upper, GI		2		Previous		CAP	14.1	40.8	8.1	174.1	Not Done	Not Done								Chills,Fever	1		Headache, Dizziness		Non Dengue	Influenza	Serology
560	Semarang	Pediatric	1015602089	M	76.0958	≥65 years	>18 years	0	2	1	4		2015-01-07	2015	UNK		Non Dengue	UNK			COPD	Lower, GI		4		Previous		Pneumonia	13.7	40	7.2	147.6	Not Done	Not Done								Fever					Non Dengue	UNK
560	Semarang	Pediatric	1015602090	M	34.59	25 - <45 years	>18 years	0	2	1	2	IFA, Serology	2015-01-08	2015	Rickettsia typhi		Lepto	Rickettsia			No	Upper, HB		5		Previous		Leptospirosis	16.3	47.2	7.1	73.5	Not Done	Not Done								Annorexia,Chills,Fever,Lethargy	1	1	Headache		Lepto	Rickettsia	IFA, Serology
560	Semarang	Pediatric	1015602091	M	48.6516	45 - <65 years	>18 years	0	2	1	2	Serology	2015-01-09	2015	Rickettsia felis		Lepto	Rickettsia			No	HB		4		Previous		Leptospirosis	16.7	47.8	7.2	118.2	Not Done	Not Done								Chills,Fever,Lethargy	1	1			Lepto	Rickettsia	Serology
560	Semarang	Pediatric	1015602092	M	39.3429	25 - <45 years	>18 years	0	2	2	3	IFA, Serology	2015-01-19	2015	Rickettsia typhi		Non Dengue	Rickettsia			Hepatitis B	GI		9		Previous		UTI	15.9	44.9	8.1	184	Not Done	Not Done	0.43	0.23	0.2	56	78		1	Fever,Lethargy		1	Dizziness		Non Dengue	Rickettsia	IFA, Serology
560	Semarang	Pediatric	1015602093	F	59.7919	45 - <65 years	>18 years	0	3	2	4		2015-01-23	2015	UNK		Non Dengue	UNK			No	Upper, Diar		3		Previous		Pneumonia	12.3	35.9	11.7	192.2	Not Done	Not Done								Fever			Dizziness		Non Dengue	UNK
560	Semarang	Pediatric	1015602094	F	58.8063	45 - <65 years	>18 years	1	1	1	4		2015-02-02	2015	UNK		Non Dengue	UNK			No	Upper, GI		2		Previous		Acute Lymphoblastic Leukemia	9	29.7	1	67.8	65	28								Fever,Lethargy		1	Headache		Non Dengue	UNK
560	Semarang	Pediatric	1015602095	F	41.1362	25 - <45 years	>18 years	0	2	1	1	BC, PCR	2015-02-03	2015	Salmonella typhi		Typhoid	Salmonella			No	Upper, Diar		7		Previous		Typhoid fever	13.1	35.7	6	123	Not Done	Not Done								Fever,Lethargy		1	Headache, Dizziness		Typhoid	Salmonella	BC, PCR
560	Semarang	Pediatric	1015602096	M	38.3628	25 - <45 years	>18 years	0	1	1	1	Serology	2015-02-10	2015	DENV	DENV	Dengue	Dengue			No	GI		8	DF	Previous	Secondary	DF	13.4	39.3	2.5	138	Not Done	Not Done								Fever,Lethargy		1		DENV	Dengue	Dengue	Serology
560	Semarang	Pediatric	1015602097	M	36.1177	25 - <45 years	>18 years	0	1	1	1	PCR, NS1, Serology	2015-02-13	2015	DENV-3	DENV-3	Dengue	Dengue			No	GI		5	DHF I	Previous	Secondary	DHF I	17	48.6	3.7	34.2	Not Done	Not Done								Fever			Dizziness	DENV-3	Dengue	Dengue	PCR, NS1, Serology
560	Semarang	Pediatric	1015602098	M	45.024	45 - <65 years	>18 years	0	2	1	1	PCR, NS1, Serology	2015-03-02	2015	DENV-3	DENV-3	Dengue	Dengue			No	Constitutional		4	DF	Previous	Secondary	DF	15.7	44.3	7.1	127	Not Done	Not Done								Fever,Lethargy		1	Headache	DENV-3	Dengue	Dengue	PCR, NS1, Serology
560	Semarang	Pediatric	1015602099	F	22.757	18 - < 25 years	>18 years	1	2	2	4		2015-03-10	2015	UNK		Non Dengue	UNK			No	GI		7		Previous		UTI	10.7	31.7	8.9	250.3	Not Done	Not Done								Fever			Headache		Non Dengue	UNK
560	Semarang	Pediatric	1015602100	F	31.8056	25 - <45 years	>18 years	0	3	2	5b		2015-03-18	2015	UNK		Typhoid	UNK			No	Upper		8		Previous		Typhoid fever	13.4	39.2	10	298.5	76	15								Fever,Lethargy		1	Headache		Typhoid	UNK
560	Semarang	Pediatric	1015602101	M	38.4203	25 - <45 years	>18 years	0	3	2	4		2015-03-25	2015	UNK		Non Dengue	UNK			No	Upper, Diar		3		Previous		Diarrhea	13.5	42.4	11.1	176	Not Done	Not Done								Annorexia,Chills,Fever,Lethargy	1	1	Dizziness		Non Dengue	UNK
560	Semarang	Pediatric	1015602102	M	54.8255	45 - <65 years	>18 years	1	3	1	1	PCR	2015-04-02	2015	Leptospira		Lepto	Lepto			No	HB		6		Previous		Leptospirosis	12.7	36.1	18.7	104.7	Not Done	Not Done	6.05	4.83	1.22	138	104	95	6.08	Fever					Lepto	Lepto	PCR
560	Semarang	Pediatric	1015602103	M	49.9932	45 - <65 years	>18 years	0	2	1	5b		2015-04-14	2015	UNK		Lepto	UNK			No	GI		5		Previous		Leptospirosis	14.4	39.6	6.7	134	Not Done	Not Done								Fever,Lethargy		1			Lepto	UNK
560	Semarang	Pediatric	1015602104	F	20.2108	18 - < 25 years	>18 years	0	3	2	5b		2015-04-22	2015	UNK		Typhoid	UNK			No	Skin, Diar	1	4		Previous		Typhoid fever	15	42.7	11.3	225.1	Not Done	Not Done								Fever					Typhoid	UNK
560	Semarang	Pediatric	1015602105	F	64.7255	45 - <65 years	>18 years	0	3	2	4		2015-05-06	2015	UNK		Non Dengue	UNK			Asthma bronchiale, CHF, DM type II	Lower		2		Previous		CAP	12.9	39.7	10	198	92	6								Fever					Non Dengue	UNK
560	Semarang	Pediatric	1015602106	F	44.6297	25 - <45 years	>18 years	1	2	2	5a		2015-06-05	2015	UNK		Typhoid	UNK			No	GI		5		Previous		Typhoid fever	11.8	36	4.8	232	Not Done	Not Done								Chills,Fever,Lethargy	1	1	Headache, Dizziness		Typhoid	UNK
560	Semarang	Pediatric	1015602107	F	55.4278	45 - <65 years	>18 years	0	2	2	5b		2015-06-10	2015	UNK		Dengue	UNK			Haemorrhoid	Upper, UTI, HB		4		Previous		DF	13.7	40.7	9.1	205	Not Done	Not Done								Chills,Fever	1		Dizziness		Dengue	UNK
560	Semarang	Pediatric	1015602108	M	24.0246	18 - < 25 years	>18 years	0	2	2	1	Serology	2015-06-11	2015	Salmonella typhi		Typhoid	Salmonella			No	Upper, Diar		4		Previous		Typhoid fever	14.7	41.6	8.6	229	81	10	0.3	0.2	0.1	70	28	14	1.27	Chills,Fever,Lethargy	1	1			Typhoid	Salmonella	Serology
560	Semarang	Pediatric	1015602109	F	20.9144	18 - < 25 years	>18 years	0	2	2	5b		2015-07-29	2015	UNK		Dengue	UNK			Epilepsy, Toxoplasmosis	Upper, Skin	1	8		Previous		DF	13.1	39.5	6.8	180	Not Done	Not Done								Annorexia,Chills,Fever,Pruritus,Lethargy	1	1	Headache		Dengue	UNK
560	Semarang	Pediatric	1015602110	F	60.5914	45 - <65 years	>18 years	1	2	2	4		2015-08-04	2015	UNK		Non Dengue	UNK	Sepsis	1	Anemia	Lower, GI		15		Previous		Pneumonia	8.6	24.2	7.6	254	Not Done	Not Done								Annorexia,Fever,Lethargy		1			Non Dengue	UNK
560	Semarang	Pediatric	1015602111	F	23.9124	18 - < 25 years	>18 years	0	2	2	2	Serology	2015-08-20	2015	Influenza A		Typhoid	Influenza			No	Upper, Skin		5		Previous		Typhoid fever	14.6	42.4	7.1	229	Not Done	Not Done								Fever			Headache		Typhoid	Influenza	Serology
560	Semarang	Pediatric	1015602112	F	24.5558	18 - < 25 years	>18 years	0	2	2	1	Serology	2015-09-02	2015	Salmonella typhi		Typhoid	Salmonella			No	Upper, Skin, GI		7		Previous		Typhoid fever	14.1	40.4	9.3	158	Not Done	Not Done	0.32	0.17	0.15	59	51		0.8	Fever			Headache		Typhoid	Salmonella	Serology
560	Semarang	Pediatric	1015602113	F	19.1294	18 - < 25 years	>18 years	0	1	1	1	PCR, Serology	2015-09-07	2015	DENV-3	DENV-3	Dengue	Dengue			No	Upper, GI		5	DF	Previous	Secondary	DF	14.1	41.1	3.6	71	Not Done	Not Done								Fever,Lethargy		1	Headache	DENV-3	Dengue	Dengue	PCR, Serology
560	Semarang	Pediatric	1015602114	M	38.141	25 - <45 years	>18 years	0	2	1	1	BC, PCR, Serology	2015-09-10	2015	Salmonella typhi		Typhoid	Salmonella			No	UTI, Skin, GI	1	9		Previous		Typhoid fever	14.7	40.2	5.3	106	Not Done	Not Done	0.65	0.42	0.23	115	75	43	1.4	Chills,Fever	1				Typhoid	Salmonella	BC, PCR, Serology
560	Semarang	Pediatric	1015602115	F	25.9932	25 - <45 years	>18 years	1	2	2	5b		2015-09-21	2015	UNK		Typhoid	UNK			No	Upper, Skin, GI	1	4		Previous		Typhoid fever	11.3	36.5	4.6	265	Not Done	Not Done								Annorexia,Chills,Fever,Lethargy	1	1	Headache		Typhoid	UNK
560	Semarang	Pediatric	1015602116	M	61.9493	45 - <65 years	>18 years	1	3	2	4		2015-09-22	2015	UNK		Non Dengue	UNK			Nephrolitiasis, HNP	Upper, Skin		8		Previous		UTI	10.6	31.7	13.6	355	Not Done	Not Done								Annorexia,Chills,Fever	1				Non Dengue	UNK
560	Semarang	Pediatric	1015602117	F	18.8145	18 - < 25 years	>18 years	0	2	2	3	Serology	2015-09-28	2015	Influenza A		Non Dengue	Influenza			No	Upper, UTI, Skin, GI	1	3		Previous		UTI	13	38.3	7.8	170	Not Done	Not Done								Chills,Fever	1		Headache		Non Dengue	Influenza	Serology
560	Semarang	Pediatric	1015602118	M	20.7775	18 - < 25 years	>18 years	0	2	2	5b		2015-09-29	2015	UNK		Typhoid	UNK			No	GI		6		Previous		Typhoid fever	14.7	44	6.4	207	Not Done	Not Done								Annorexia,Fever			Headache		Typhoid	UNK
560	Semarang	Pediatric	1015602119	F	76	≥65 years	>18 years	1	3	2	0		2015-10-17	2015	A		Non Dengue	A	Gagal nafas	1	No	CNS, Lower, Skin		2				CAP	10.6	29.7	10.9	228	Not Done	Not Done								Fever,Lethargy		1	Decreasecons		Non Dengue	A
560	Semarang	Pediatric	1015602120	M	25.8289	25 - <45 years	>18 years	1	2	1	2	Serology	2015-11-06	2015	Influenza A		Typhoid	Influenza			No	Upper		4		Previous		Typhoid fever	11.9	36.5	4.8	139	53	38								Fever					Typhoid	Influenza	Serology
560	Semarang	Pediatric	1015602121	F	35.8576	25 - <45 years	>18 years	0	2	2	4		2015-11-09	2015	UNK		Non Dengue	UNK			No	Lower, GI		3		Previous		Fever	15.4	45.7	6	165	Not Done	Not Done								Fever,Lethargy		1	Headache, Dizziness		Non Dengue	UNK
560	Semarang	Pediatric	1015602122	M	35.4798	25 - <45 years	>18 years	1	3	2	3	PCR	2015-11-25	2015	Klebsiella pneumoniae		Non Dengue	Other			Haemorrhoid, Cholelithiasis	Upper, GI		4		Previous		Abses hepar	9.2	29.6	20.6	155	65	21								Fever			Headache, Dizziness		Non Dengue	Other	PCR
560	Semarang	Pediatric	1015602123	F	22.2423	18 - < 25 years	>18 years	0	3	2	4		2015-12-01	2015	UNK		Non Dengue	UNK	Congestive Heart Disease	1	CHF	Lower, Diar		3		Previous		GEA	16.5	50.4	19.2	268	Not Done	Not Done								FeverPale					Non Dengue	UNK
560	Semarang	Pediatric	1015602124	M	73.5359	≥65 years	>18 years	0	3	2	1	Microscopic	2015-12-17	2015	Entamoeba coli		Non Dengue	Other			COPD, Hypertension	Upper, UTI, Diarr		1		Previous		GEA	16	47.8	31.9	187	Not Done	Not Done								Annorexia,Fever,Lethargy		1			Non Dengue	Other	Microscopic
560	Semarang	Pediatric	1015602125	M	44.4517	25 - <45 years	>18 years	0	3	2	4		2015-12-28	2015	UNK		Non Dengue	UNK			No	Diarrhea		8		Previous		Fever	14	39.8	12.6	263	Not Done	Not Done								Annorexia,Fever,Lethargy		1			Non Dengue	UNK
560	Semarang	Pediatric	1015602126	M	25.2019	25 - <45 years	>18 years	0	2	2	3	Serology	2016-02-02	2016	Influenza B		Dengue	Influenza			No	Upper, GI		4		Previous		DF	16.5	48.7	8.6	319	Not Done	Not Done								Fever,Lethargy		1	Dizziness		Dengue	Influenza	Serology
560	Semarang	Pediatric	1015602127	M	33.4073	25 - <45 years	>18 years	1	1	1	1	PCR	2016-02-29	2016	DENV-2	DENV-2	Dengue	Dengue			No	GI		3	DHF I	Previous	Secondary	DHF I	11.5	34	3.6	69	Not Done	Not Done								Chills,Fever	1		Headache	DENV-2	Dengue	Dengue	PCR
560	Semarang	Pediatric	1015602128	M	18.6475	18 - < 25 years	>18 years	0	1	1	1	Serology	2016-03-04	2016	DENV	DENV	Dengue	Dengue			No	Upper, GI		5	DF	Previous	Secondary	DF	15.9	46.4	3.3	76	Not Done	Not Done								Fever				DENV	Dengue	Dengue	Serology
560	Semarang	Pediatric	1015602129	F	44.9117	25 - <45 years	>18 years	0	2	1	2	PCR, Serology	2016-03-15	2016	Rickettsia typhi		Typhoid	Rickettsia			DM type II	Skin, Diar		5		Previous		Typhoid fever	14.7	42.4	7.6	115	Not Done	Not Done	0.38	0.31	0.07	58	49	26	1.1	Fever,Lethargy		1	Dizziness		Typhoid	Rickettsia	PCR, Serology
560	Semarang	Pediatric	1015602130	F	52.8761	45 - <65 years	>18 years	0	3	2	3	Serology	2016-03-16	2016	Influenza B		Non Dengue	Influenza			No	Lower, GI		15		Previous		Pneumonia	14.5	42.7	18.5	225	Not Done	Not Done								Fever,Lethargy		1	Headache		Non Dengue	Influenza	Serology
560	Semarang	Pediatric	1015602131	F	52.6872	45 - <65 years	>18 years	0	1	1	2	Serology	2016-03-18	2016	Influenza B		Dengue	Influenza			Thyroiditis autoimmune	Upper, GI		4		Previous		DF	15	43.1	3.9	87	Not Done	Not Done								Chills,Fever,Lethargy	1	1			Dengue	Influenza	Serology
560	Semarang	Pediatric	1015602132	M	21.6893	18 - < 25 years	>18 years	0	1	1	1	Serology	2016-03-20	2016	DENV	DENV	Dengue	Dengue			No	Skin		6	DHF I	Previous	Secondary	DHF I	16.2	45.9	2.3	29	Not Done	Not Done								Fever			Headache	DENV	Dengue	Dengue	Serology
560	Semarang	Pediatric	1015602133	M	19.3073	18 - < 25 years	>18 years	0	1	2	3	PCR	2016-03-29	2016	DENV-3	DENV-3	Non Dengue	Dengue			No	Constitutional		8	DF	Previous	Secondary	Fever	17.1	48.5	3.9	162	Not Done	Not Done								Chills,Fever	1		Headache	DENV-3	Non Dengue	Dengue	PCR
560	Semarang	Pediatric	1015602134	F	20.178	18 - < 25 years	>18 years	0	1	1	3	PCR, Serology	2016-03-30	2016	DENV-2	DENV-2	Non Dengue	Dengue			No	Upper, Skin, GI		4	DF+HM	Naive	Primary	Fever	12.6	37.4	2.4	129	Not Done	Not Done								Chills,Fever	1		Headache, Dizziness	DENV-2	Non Dengue	Dengue	PCR, Serology
560	Semarang	Pediatric	1015602135	F	21.41	18 - < 25 years	>18 years	1	2	1	2	Serology	2016-04-20	2016	DENV	DENV	Typhoid	Dengue			No	Upper, Diar		13	DF	Previous	Secondary	Typhoid fever	11.5	31.7	4.2	105	Not Done	Not Done								Fever,Lethargy		1	Headache, Dizziness	DENV	Typhoid	Dengue	Serology
560	Semarang	Pediatric	1015602136	M	18.2888	18 - < 25 years	>18 years	0	1	1	1	PCR, Serology	2016-05-23	2016	DENV-2	DENV-2	Dengue	Dengue			No	GI		5	DF	Previous	Secondary	DF	14.1	42.1	2.5	68	Not Done	Not Done								Chills,Fever	1		Headache	DENV-2	Dengue	Dengue	PCR, Serology
570	Surabaya	Adult	1015701001	M	4.61875	1-<5 years	≤5 years	0	2	2	4		2014-01-07	2014	UNK		Non Dengue	UNK			Cerebral palsy, Epilepsy, Encephalomalacia cyst	Lower, Skin, GI	1	3		previous		Tonsilopharyngitis	12.5	36.4	12.4	222	64.4	12.3								Fever					Non Dengue	UNK
570	Surabaya	Adult	1015701002	M	7.36482	5 - < 12 years	>5 - ≤18 years	0	2	2	4		2014-01-07	2014	UNK		Non Dengue	UNK			No	Upper, GI		3				Tonsitilitis diphtery	12.3	36.6	7.2	317	61.4	30.9								Fever					Non Dengue	UNK
570	Surabaya	Adult	1015701003	F	1.53046	1-<5 years	≤5 years	0	2	2	4		2014-01-08	2014	UNK		Non Dengue	UNK			No	CNS, Upper		2				Febrile convulsion	13.3	38.9	16.7	335	67.6	23								Fever			Convuls		Non Dengue	UNK
570	Surabaya	Adult	1015701004	M	2.71047	1-<5 years	≤5 years	0	2	2	4		2014-01-16	2014	UNK		Non Dengue	UNK			No	CNS, Upper, Diarr		2				Febrile convulsion	12.5	37.5	10.9	382	59	31								Fever			Convuls		Non Dengue	UNK
570	Surabaya	Adult	1015701005	M	14.2067	12 - < 18 years	>5 - ≤18 years	0	2	1	5a		2014-01-23	2014	UNK		Dengue	UNK			No	Constitutional		4		previous		DF	16.2	45.8	5.3	81.6	66.4	17								Fever			Headache		Dengue	UNK
570	Surabaya	Adult	1015701006	M	1.4319	1-<5 years	≤5 years	0	2	2	4		2014-01-23	2014	UNK		Non Dengue	UNK			No	CNS		2				Pharyngitis	12.5	37.5	9.5	369	71.3	16.6								Fever			Convuls		Non Dengue	UNK
570	Surabaya	Adult	1015701007	M	1.83984	1-<5 years	≤5 years	0	2	2	4		2014-01-23	2014	UNK		Non Dengue	UNK			No	CNS, Upper, GI		1		Naive		Febrile convulsion	12.5	36.4	17.6	402	68.6	23.1								Fever			Convuls		Non Dengue	UNK
570	Surabaya	Adult	1015701008	M	3.17591	1-<5 years	≤5 years	0	3	1	4		2014-01-24	2014	UNK		Non Dengue	UNK			No	Upper, GI		8		Naive		Tonsilopharyngitis	13.1	38.8	18.9	115	59.1	32.8								Annorexia,Fever					Non Dengue	UNK
570	Surabaya	Adult	1015701009	F	9.45927	5 - < 12 years	>5 - ≤18 years	0	2	2	1	Serology	2014-01-30	2014	Salmonella typhi		Typhoid	Salmonella			No	Upper, GI		8		Previous		Typhoid fever	13.1	37.9	6.1	274	66.3	25.3	0.42	0.32	0.1	320	190		0.5	Fever					Typhoid	Salmonella	Serology
570	Surabaya	Adult	1015701010	F	4.39699	1-<5 years	≤5 years	0	1	2	5b		2014-01-31	2014	UNK		Dengue	UNK			No	Upper, GI		5		Naive		DF	13	38.2	4	151	70	23.4								Fever			Headache		Dengue	UNK
570	Surabaya	Adult	1015701011	F	1.33333	1-<5 years	≤5 years	0	2	2	4		2014-02-01	2014	UNK		Non Dengue	UNK			No	Upper		Onset date unknown		Previous		Fever	12.8	37.8	16.9	402	63.9	27.3								Annorexia,Fever					Non Dengue	UNK
570	Surabaya	Adult	1015701012	M	3.5	1-<5 years	≤5 years	0	2	2	0		2014-02-14	2014	A		Non Dengue	A				CNS, Upper		Withdraw				Withdraw	13.5	38.6	16.5	326	81.3	10.6								Fever			Convuls		Non Dengue	A
570	Surabaya	Adult	1015701013	F	5.00753	5 - < 12 years	>5 - ≤18 years	0	2	2	1	BC, Serology	2014-03-06	2014	Salmonella sp		Typhoid	Salmonella			Malnutrition	Skin, GI		7		Previous		Typhoid fever	12.2	38.3	6.8	197	47.6	44.5	0.15	0.13	0.02	56	18		0.4	Annorexia,Fever					Typhoid	Salmonella	BC, Serology
570	Surabaya	Adult	1015701014	F	12.7502	12 - < 18 years	>5 - ≤18 years	1	1	1	1	Serology	2014-03-06	2014	Salmonella typhi		Typhoid	Salmonella			No	GI		4		Previous		Typhoid fever	11.7	36.5	3.8	78	53.4	35.9	0.11	0.07	0.04	39	6		0.6	Annorexia,Fever			Headache		Typhoid	Salmonella	Serology
570	Surabaya	Adult	1015701015	F	17.3771	12 - < 18 years	>5 - ≤18 years	0	2	2	1	Serology	2014-03-07	2014	Hepatitis A		Non Dengue	Other			No	HB		4		Previous		Hepatitis A	12.5	39.1	6.3	356	54.3	31.9								Annorexia,Fever,Icterus					Non Dengue	Other	Serology
570	Surabaya	Adult	1015701016	M	5.37166	5 - < 12 years	>5 - ≤18 years	0	2	1	1	Serology	2014-03-11	2014	Salmonella typhi		Typhoid	Salmonella			Malnutrition	Upper, GI		14		Previous		Typhoid fever	11.6	36.3	5.4	136	53.8	32.5	0.22	0.17	0.05	92	17		0.4	Annorexia,Fever					Typhoid	Salmonella	Serology
570	Surabaya	Adult	1015701017	F	11.2088	5 - < 12 years	>5 - ≤18 years	0	1	1	1	Serology	2014-03-18	2014	DENV	DENV	Dengue	Dengue			No	Upper, Skin, GI		5	DF+HM	Previous	Secondary	DF	13.2	40.5	4	123	43.4	40								Annorexia,Fever			Headache, Dizziness	DENV	Dengue	Dengue	Serology
570	Surabaya	Adult	1015701018	F	2.7707	1-<5 years	≤5 years	0	2	2	3	Serology	2014-03-30	2014	RSV		Non Dengue	Other			No	Upper, GI		2		Previous		Pharyngitis	13	40.2	16.3	346	76.7	17.9								Annorexia,Fever					Non Dengue	Other	Serology
570	Surabaya	Adult	1015701019	M	14.8528	12 - < 18 years	>5 - ≤18 years	0	1	1	1	PCR, Serology	2014-04-08	2014	DENV-3	DENV-3	Dengue	Dengue			Heart Septal defect	Upper, GI		6	DHF I	Previous	Secondary	DHF I	16.4	49.4	2.5	73	52.9	34.1								Fever,Lethargy		1	Headache	DENV-3	Dengue	Dengue	PCR, Serology
570	Surabaya	Adult	1015701020	M	7	5 - < 12 years	>5 - ≤18 years	1	1	1	4		2014-04-08	2014	UNK		Non Dengue	UNK			No	GI		4		Previous		Appendicitis	11.2	33.6	4.1	146	41.7	49.9								Annorexia,Fever					Non Dengue	UNK
570	Surabaya	Adult	1015701021	M	9.87269	5 - < 12 years	>5 - ≤18 years	0	2	2	1	BC, Serology	2014-05-07	2014	Salmonella paratyphi A		Non Dengue	Salmonella			No	Upper, GI		3		Previous		Paratyphoid fever	13.8	41.7	9.2	325	74.2	14.2		0.11		32	24			Fever					Non Dengue	Salmonella	BC, Serology
570	Surabaya	Adult	1015701022	M	2.04517	1-<5 years	≤5 years	0	2	2	1	Serology	2014-06-02	2014	Measles virus		Non Dengue	Other			Delayed development, Epilepsy	Upper, Skin, Diarr		13		Naive		Morbili	13	38.9	7.2	154	42.5	50.4								Fever					Non Dengue	Other	Serology
570	Surabaya	Adult	1015701023	M	6.79535	5 - < 12 years	>5 - ≤18 years	0	2	2	3	Serology	2014-06-03	2014	Influenza A		Non Dengue	Influenza			No	CNS		4		Previous		Tonsilitis	12.9	40.5	9.1	256	56.3	33								Annorexia,Fever			Convuls		Non Dengue	Influenza	Serology
570	Surabaya	Adult	1015701024	M	5.1	5 - < 12 years	>5 - ≤18 years	0	1	2	4		2014-06-03	2014	UNK		Dengue	UNK			No	Constitutional		4				DF	13.4	39.1	3.1	173	64.7	25.9								Fever					Dengue	UNK
570	Surabaya	Adult	1015701025	F	16.0027	12 - < 18 years	>5 - ≤18 years	0	1	1	1	PCR, Serology	2014-06-04	2014	DENV-2	DENV-2	Dengue	Dengue			No	Skin, GI		3	DHF II	Previous	Secondary	DHF II	12.9	38.7	2.3	67	50.7	46.7								Fever			Headache, Dizziness	DENV-2	Dengue	Dengue	PCR, Serology
570	Surabaya	Adult	1015701026	F	7.08282	5 - < 12 years	>5 - ≤18 years	1	1	1	4		2014-06-24	2014	UNK		Non Dengue	UNK	Penyakit primer (HIV)	1	HIV, Lung TB, Malnutrition	Upper, Skin, GI		6		Naive		HIV	8.3	27.3	1.6	124	65.4	17								Annorexia,Fever					Non Dengue	UNK
570	Surabaya	Adult	1015701027	M	10.872	5 - < 12 years	>5 - ≤18 years	0	3	2	3	Serology	2014-07-01	2014	Influenza A		Non Dengue	Influenza			Microsefali, Obesity	Upper, GI		3		Previous		Tonsilopharyngitis	12.5	39.7	14	274	83.3	9.8								Annorexia,Fever					Non Dengue	Influenza	Serology
570	Surabaya	Adult	1015701028	M	13.0021	12 - < 18 years	>5 - ≤18 years	0	1	1	1	Serology	2014-07-01	2014	DENV	DENV	Dengue	Dengue			No	GI		4	DHF I	Previous	Secondary	DHF I	17.1	48.9	2.9	55.3	58.9	26								Fever			Headache, Dizziness	DENV	Dengue	Dengue	Serology
570	Surabaya	Adult	1015701029	M	17.4374	12 - < 18 years	>5 - ≤18 years	1	2	2	1	BC, Serology	2014-07-12	2014	Salmonella typhi		Dengue	Salmonella			Hepatitis	Diarrhea		2		Previous		DHF I	11.4	34.8	8.8	264	71.8	14.1	1.2	0.62	0.58	542	339		0.6	Annorexia,Fever					Dengue	Salmonella	BC, Serology
570	Surabaya	Adult	1015701030	F	10.0014	5 - < 12 years	>5 - ≤18 years	0	1	1	1	NS1, Serology	2014-07-15	2014	DENV	DENV	Dengue	Dengue			Obesity	Upper, GI		4	DF	Previous	Secondary	DF	11.8	36.7	4.2	67	45.7	31.9								Fever				DENV	Dengue	Dengue	NS1, Serology
570	Surabaya	Adult	1015701031	F	2.92129	1-<5 years	≤5 years	0	1	1	1	PCR, Serology	2014-07-16	2014	DENV-2	DENV-2	Dengue	Dengue			No	GI		3	DF	Previous	Secondary	DF	12.5	37.7	4.7	80.6	34.6	56.4								Annorexia,Fever				DENV-2	Dengue	Dengue	PCR, Serology
570	Surabaya	Adult	1015701032	M	14.0999	12 - < 18 years	>5 - ≤18 years	0	3	2	2	Serology	2014-07-18	2014	Chikungunya		Dengue	Chikungunya			No	Upper, GI		3		Previous		DF	15.7	45.6	10.4	259	82.6	8.8								Chills,Fever	1				Dengue	Chikungunya	Serology
570	Surabaya	Adult	1015701033	M	2.6694	1-<5 years	≤5 years	0	1	2	1	PCR, Serology	2014-07-21	2014	DENV-3	DENV-3	Dengue	Dengue			No	GI		4	DF	Naive	Primary	DF	12	35.6	4.9	177	18.5	73.3								Fever				DENV-3	Dengue	Dengue	PCR, Serology
570	Surabaya	Adult	1015701034	M	5.82888	5 - < 12 years	>5 - ≤18 years	0	3	2	4		2014-08-05	2014	UNK		Non Dengue	UNK			No	Upper, Skin, GI	1	6		Previous		Dyptheri Tonsilitis	12.1	35.5	17.1	312	83.4	6.2								Annorexia,Fever					Non Dengue	UNK
570	Surabaya	Adult	1015701035	M	15.2389	12 - < 18 years	>5 - ≤18 years	1	1	1	1	Serology	2014-08-12	2014	DENV	DENV	Dengue	Dengue			No	GI		4	DHF I	Previous	Secondary	DHF I	12.9	40.2	2.4	99	48.6	41.9								Chills,Fever	1		Headache	DENV	Dengue	Dengue	Serology
570	Surabaya	Adult	1015701036	F	5.65092	5 - < 12 years	>5 - ≤18 years	0	2	2	2	PCR, Serology	2014-08-27	2014	Chikungunya		Dengue	Chikungunya			No	Upper, Skin, GI	1	3		Naive		DHF II	12.5	39.2	5.7	288	66.7	25.3								Annorexia,Fever					Dengue	Chikungunya	PCR, Serology
570	Surabaya	Adult	1015701037	F	12.9418	12 - < 18 years	>5 - ≤18 years	0	1	1	1	Serology	2014-09-12	2014	Salmonella typhi		Typhoid	Salmonella			No	Upper, Diar		6		Previous		Typhoid fever	12.7	39.4	3.9	114	46.9	40.5	0.22	0.16	0.06	37	26		0.71	Annorexia,Fever					Typhoid	Salmonella	Serology
570	Surabaya	Adult	1015701038	F	4.06023	1-<5 years	≤5 years	1	2	2	1	Serology	2014-10-02	2014	Measles virus		Non Dengue	Other			No	Lower, Skin	1	7		Naive		Morbili	9.9	32.7	15.3	397	58.1	24.4								Annorexia,Fever					Non Dengue	Other	Serology
570	Surabaya	Adult	1015701039	F	16.5311	12 - < 18 years	>5 - ≤18 years	0	3	2	4		2014-10-03	2014	UNK		Non Dengue	UNK			No	Upper, Skin		4		Previous		UTI	12.1	36.5	17.9	235	66.9	28.5								Fever					Non Dengue	UNK
570	Surabaya	Adult	1015701040	M	1.90554	1-<5 years	≤5 years	1	2	1	2	PCR, Serology	2014-10-06	2014	Rickettsia typhi		Typhoid	Rickettsia			No	Upper, GI		6		Naive		Typhoid fever	10.8	34.2	6.2	104	35.3	52	0.19	0.06	0.13	110	61		0.4	Fever					Typhoid	Rickettsia	PCR, Serology
570	Surabaya	Adult	1015701041	M	4.51472	1-<5 years	≤5 years	0	1	2	1	BC, Serology	2014-10-31	2014	Salmonella paratyphi A		Non Dengue	Salmonella			Malnutrition	Upper, GI		3		Previous		Paratyphoid fever	12	35.2	5.5	157	67.5	23.6	0.28	0.21	0.07	66	30		0.6	Annorexia,Fever			Headache		Non Dengue	Salmonella	BC, Serology
570	Surabaya	Adult	1015701042	F	17.6016	12 - < 18 years	>5 - ≤18 years	1	1	1	1	Serology	2014-11-09	2014	Salmonella typhi		Typhoid	Salmonella			No	GI		7		Previous		Typhoid fever	10.9	34.7	3.3	116	59.1	31.8								Annorexia,Fever					Typhoid	Salmonella	Serology
570	Surabaya	Adult	1015701043	M	7.77002	5 - < 12 years	>5 - ≤18 years	0	3	2	4		2014-12-21	2014	UNK		Non Dengue	UNK			Henoch scholein purpura	Skin, GI		1		Previous		Henoch scholein purpura	12.3	37.3	23	274	15.5	4.8								Annorexia,Fever,Lethargy		1			Non Dengue	UNK
570	Surabaya	Adult	1015701044	M	5.39904	5 - < 12 years	>5 - ≤18 years	0	3	2	4		2014-12-29	2014	UNK		Non Dengue	UNK			No	Upper, GI		2		Previous		Pharyngitis	12.7	39.1	15.5	358	84.9	10.9								Annorexia,Fever					Non Dengue	UNK
570	Surabaya	Adult	1015701045	M	5.24572	5 - < 12 years	>5 - ≤18 years	0	2	2	1	BC, PCR, Serology	2014-12-29	2014	Salmonella typhi		Typhoid	Salmonella			No	Upper, Diar		7		Previous		Typhoid fever	12.1	37.7	6.8	266	58.4	33	0.35	0.19	0.16	44	18		0.51	Annorexia,Fever					Typhoid	Salmonella	BC, PCR, Serology
570	Surabaya	Adult	1015701046	M	8.71184	5 - < 12 years	>5 - ≤18 years	0	2	2	4		2014-12-30	2014	UNK		Non Dengue	UNK			No	Upper, GI		1		Previous		Tonsilopharyngitis	12.5	38.2	11.5	245	77.2	14.4								Fever					Non Dengue	UNK
570	Surabaya	Adult	1015701047	M	12.9993	12 - < 18 years	>5 - ≤18 years	0	3	2	3	PCR, Serology	2014-12-30	2014	Leptospira		Non Dengue	Lepto			No	Upper, Skin, HB		6		Previous		Ulcer pedis	13.3	42	17.3	245	88.1	6.6	0.97	0.57	0.4	29	11			Annorexia,Fever,Icterus			Dizziness		Non Dengue	Lepto	PCR, Serology
570	Surabaya	Adult	1015701048	M	7.34839	5 - < 12 years	>5 - ≤18 years	0	2	2	5b		2015-01-22	2015	UNK		Dengue	UNK			Cerebral palsy	GI		5		Previous		DF	12.7	39.1	10.1	297	67	19.7								Fever					Dengue	UNK
570	Surabaya	Adult	1015701049	M	11.7481	5 - < 12 years	>5 - ≤18 years	0	1	1	1	PCR, Serology	2015-01-23	2015	DENV-1	DENV-1	Dengue	Dengue				Skin, GI	1	4	DHF I	Previous	Secondary	DHF I	14.3	42.9	3.1	100	63.8	19.9								Annorexia,Fever			Headache	DENV-1	Dengue	Dengue	PCR, Serology
570	Surabaya	Adult	1015701050	M	9.07598	5 - < 12 years	>5 - ≤18 years	0	1	2	3	PCR, NS1, Serology	2015-01-23	2015	DENV-2	DENV-2	Non Dengue	Dengue			No	Upper, GI		6	DF	Naive	Primary	Fever	15	43.8	1.7	189	49	36.9								Fever			Headache, Dizziness	DENV-2	Non Dengue	Dengue	PCR, NS1, Serology
570	Surabaya	Adult	1015701051	M	15.7016	12 - < 18 years	>5 - ≤18 years	0	2	2	2	PCR, Serology	2015-01-24	2015	Chikungunya		Dengue	Chikungunya			No	GI		2		Previous		DF	14.9	44.5	5.4	185	84.7	7.7								Annorexia,Fever					Dengue	Chikungunya	PCR, Serology
570	Surabaya	Adult	1015701052	M	16.835	12 - < 18 years	>5 - ≤18 years	0	1	1	5b		2015-02-02	2015	UNK		Dengue	UNK			No	GI		5		Previous		DHF II	15.9	48.3	2.5	85	39.8	42								Fever					Dengue	UNK
570	Surabaya	Adult	1015701053	M	14.976	12 - < 18 years	>5 - ≤18 years	0	1	2	2	PCR, Serology	2015-02-18	2015	Chikungunya		Dengue	Chikungunya			No	GI		2		Previous		DHF I	12.3	36.9	3.8	205	83	11.3								Annorexia,Fever					Dengue	Chikungunya	PCR, Serology
570	Surabaya	Adult	1015701054	M	10.0014	5 - < 12 years	>5 - ≤18 years	0	1	1	1	PCR, NS1, Serology	2015-02-20	2015	DENV-3	DENV-3	Dengue	Dengue			No	Upper, UTI, Skin, Diarr	1	5	DF	Previous	Secondary	DF	12.7	36.1	0.8	95	36.7	43.7								Fever				DENV-3	Dengue	Dengue	PCR, NS1, Serology
570	Surabaya	Adult	1015701055	M	5.08966	5 - < 12 years	>5 - ≤18 years	0	3	2	3	PCR, Serology	2015-03-02	2015	Influenza A H3N2		Non Dengue	Influenza			No	Upper, GI		2		Previous		Tonsilopharyngitis	14.2	40.1	15.4	300	85.1	6								Fever			Dizziness		Non Dengue	Influenza	PCR, Serology
570	Surabaya	Adult	1015701056	M	5.5989	5 - < 12 years	>5 - ≤18 years	0	1	2	1	PCR, NS1, Serology	2015-03-06	2015	DENV-3	DENV-3	Dengue	Dengue			No	Constitutional		4	DHF I	Naive	Primary	DF	12.4	35.9	4.3	229	70.8	24.5								Fever			Headache	DENV-3	Dengue	Dengue	PCR, NS1, Serology
570	Surabaya	Adult	1015701057	F	15.447	12 - < 18 years	>5 - ≤18 years	0	2	1	1	NS1	2015-03-09	2015	DENV	DENV	Dengue	Dengue			No	Skin, GI	1	3	DHF I	Previous	Secondary	DHF I	14.4	43	5.2	70	68.1	20.2								Annorexia,Fever,Lethargy		1	Headache	DENV	Dengue	Dengue	NS1
570	Surabaya	Adult	1015701058	F	12.0027	12 - < 18 years	>5 - ≤18 years	0	1	1	1	PCR, NS1, Serology	2015-03-10	2015	DENV-3	DENV-3	Dengue	Dengue				Upper, Skin, GI	1	5	DHF II	Previous	Secondary	DF	14.1	41	2.8	91	69.7	26.4								Annorexia,Fever			Dizziness	DENV-3	Dengue	Dengue	PCR, NS1, Serology
570	Surabaya	Adult	1015701059	M	15.3046	12 - < 18 years	>5 - ≤18 years	0	1	1	1	PCR, NS1, Serology	2015-03-14	2015	DENV-2	DENV-2	Dengue	Dengue			No	Skin, GI	1	4	DHF II	Previous	Secondary	DHF II	16.4	50.3	1.4	46	59.1	26.8								Annorexia,Fever			Headache, Dizziness	DENV-2	Dengue	Dengue	PCR, NS1, Serology
570	Surabaya	Adult	1015701060	F	15.1294	12 - < 18 years	>5 - ≤18 years	0	1	1	1	PCR, NS1, Serology	2015-03-14	2015	DENV-2	DENV-2	Dengue	Dengue			No	GI		3	DHF II	Previous	Secondary	DHF II	12.1	37.4	2.7	10	52.3	30.2								Fever,Lethargy		1	Headache	DENV-2	Dengue	Dengue	PCR, NS1, Serology
570	Surabaya	Adult	1015701061	F	3.8768	1-<5 years	≤5 years	0	2	2	3	Serology	2015-03-16	2015	Influenza A		Non Dengue	Influenza			No	Upper, GI		6		Naive		Tonsilopharyngitis	11.6	35.6	7.2	167	58.7	28.7								Fever,Lethargy		1			Non Dengue	Influenza	Serology
570	Surabaya	Adult	1015701062	F	10.0205	5 - < 12 years	>5 - ≤18 years	0	1	1	1	PCR, Serology	2015-03-19	2015	DENV-2	DENV-2	Dengue	Dengue			No	GI		3	DHF I	Previous	Secondary	DHF I	13	40.5	2.8	123	61.9	27.8								Annorexia,Fever			Headache	DENV-2	Dengue	Dengue	PCR, Serology
570	Surabaya	Adult	1015701063	F	16.0027	12 - < 18 years	>5 - ≤18 years	0	2	2	5b		2015-03-23	2015	UNK		Dengue	UNK			No	Upper, Skin, Diarr		2		Previous		DHF II	12.7	39.8	4.9	160	79.5	12.6								Annorexia,Fever,Lethargy		1	Headache		Dengue	UNK
570	Surabaya	Adult	1015701064	M	13.1773	12 - < 18 years	>5 - ≤18 years	0	1	1	2	IFA, Serology	2015-03-25	2015	Rickettsia typhi		Non Dengue	Rickettsia				Upper, Skin, GI		MR is missing		Previous		Typhoid fever or DF?	12.7	38.4	3.5	149	68.4	21.6								Fever			Headache, Dizziness		Non Dengue	Rickettsia	IFA, Serology
570	Surabaya	Adult	1015701065	M	11.5127	5 - < 12 years	>5 - ≤18 years	0	1	1	1	PCR, Serology	2015-03-31	2015	DENV-2	DENV-2	Dengue	Dengue			No	GI		4	DHF I	Previous	Secondary	DHF I	14.9	44.2	3.3	57	71.5	18.7								Fever			Dizziness	DENV-2	Dengue	Dengue	PCR, Serology
570	Surabaya	Adult	1015701066	F	10.4285	5 - < 12 years	>5 - ≤18 years	0	1	1	1	PCR, Serology	2015-04-16	2015	DENV-2	DENV-2	Dengue	Dengue			No	Skin, GI		4	DHF I	Previous	Secondary	DHF I	15.2	45.7	3.2	72	74.5	14.8								Annorexia,Fever			Dizziness	DENV-2	Dengue	Dengue	PCR, Serology
570	Surabaya	Adult	1015701067	M	16.4326	12 - < 18 years	>5 - ≤18 years	0	1	1	1	PCR, NS1, Serology	2015-04-17	2015	DENV-3	DENV-3	Dengue	Dengue			No	Skin, GI	1	5	DHF I	Previous	Secondary	DHF I	14.2	43.6	3.3	103	75.5	17.5								Annorexia,Fever			Dizziness	DENV-3	Dengue	Dengue	PCR, NS1, Serology
570	Surabaya	Adult	1015701068	F	6.93498	5 - < 12 years	>5 - ≤18 years	0	1	1	1	NS1, Serology	2015-04-28	2015	DENV	DENV	Dengue	Dengue			No	GI		4	DHF I	Previous	Secondary	DHF I	13.1	37.4	2.9	74	60.4	25.5								Fever			Headache	DENV	Dengue	Dengue	NS1, Serology
570	Surabaya	Adult	1015701069	F	16.3149	12 - < 18 years	>5 - ≤18 years	0	1	1	1	PCR, NS1, Serology	2015-05-06	2015	DENV-3	DENV-3	Dengue	Dengue			No	Skin, GI	1	4	DHF I	Previous	Secondary	DHF I	14.2	45.4	1.9	107	66.7	22.6								Annorexia,Fever,Pruritus			Dizziness	DENV-3	Dengue	Dengue	PCR, NS1, Serology
570	Surabaya	Adult	1015701070	M	16.0027	12 - < 18 years	>5 - ≤18 years	0	2	1	1	PCR, NS1, Serology	2015-05-07	2015	DENV-3	DENV-3	Dengue	Dengue			No	Skin, GI	1	3	DHF I	Previous	Secondary	DHF I	13.6	39.8	6.2	131	86.5	6.8								Annorexia,Fever			Dizziness	DENV-3	Dengue	Dengue	PCR, NS1, Serology
570	Surabaya	Adult	1015701071	M	8.74196	5 - < 12 years	>5 - ≤18 years	0	1	1	1	PCR, NS1	2015-05-08	2015	DENV-2	DENV-2	Dengue	Dengue			No	GI		5	DHF II	Previous	Secondary	DHF II	12.9	38.5	3.3	90	53.2	27.3								Annorexia,Fever			Headache	DENV-2	Dengue	Dengue	PCR, NS1
570	Surabaya	Adult	1015701072	M	17.9959	12 - < 18 years	>5 - ≤18 years	1	1	1	1	PCR, Serology	2015-06-04	2015	DENV-3	DENV-3	Dengue	Dengue			No	GI		4	DF	Previous	Secondary	DF	12.4	35.6	3.2	107	28	18.4								Annorexia,Fever			Headache, Dizziness	DENV-3	Dengue	Dengue	PCR, Serology
570	Surabaya	Adult	1015701073	F	17.0979	12 - < 18 years	>5 - ≤18 years	0	1	1	1	PCR, Serology	2015-06-15	2015	DENV-3	DENV-3	Dengue	Dengue			No	Skin, GI	1	5	DHF I	Previous	Secondary	DHF I	12	37.9	2.4	67.5	33.3	37								Annorexia,Fever,Lethargy		1	Headache, Dizziness	DENV-3	Dengue	Dengue	PCR, Serology
570	Surabaya	Adult	1015701074	M	15.5318	12 - < 18 years	>5 - ≤18 years	0	2	1	2	PCR, IFA, Serology	2015-06-23	2015	Rickettsia typhi		Typhoid	Rickettsia			No	Skin, GI	1	5		Previous		Typhoid fever	14.4	43.5	5.4	57.5	76.4	15.1	0.54	0.33	0.21	90	82		1.18	Annorexia,Fever,Lethargy		1	Headache		Typhoid	Rickettsia	PCR, IFA, Serology
570	Surabaya	Adult	1015701075	F	17.9877	12 - < 18 years	>5 - ≤18 years	0	2	1	1	PCR, Serology	2015-06-30	2015	DENV-2	DENV-2	Dengue	Dengue			No	Skin, GI	1	5	DHF I	Previous	Secondary	DHF I	13.7	40.4	5.7	77	50.6	25.4								Fever			Headache, Dizziness	DENV-2	Dengue	Dengue	PCR, Serology
570	Surabaya	Adult	1015701076	F	6.57632	5 - < 12 years	>5 - ≤18 years	0	1	2	1	PCR, Serology	2015-08-24	2015	DENV-3	DENV-3	Dengue	Dengue			No	Upper, Skin, GI	1	5	DF+HM	Previous	Secondary	DF	12.3	39.4	2.3	187	17.6	77.8								Fever			Headache	DENV-3	Dengue	Dengue	PCR, Serology
570	Surabaya	Adult	1015701077	M	17.7687	12 - < 18 years	>5 - ≤18 years	0	2	1	2	IFA, Serology	2015-10-08	2015	Rickettsia typhi		Typhoid	Rickettsia			No	Skin, GI	1	8		Previous		Typhoid fever	14.1	41.5	6.1	112	65.9	22.2	0.31	0.27	0.04	130	118		0.7	Annorexia,Fever			Headache		Typhoid	Rickettsia	IFA, Serology
570	Surabaya	Adult	1015701078	F	14.924	12 - < 18 years	>5 - ≤18 years	0	2	2	1	Serology	2015-12-16	2015	Hepatitis A		Non Dengue	Other			No	HB		6		Previous		Hepatitis A	13.3	42.3	9.4	372	72.6	16.9								Fever,Icterus					Non Dengue	Other	Serology
570	Surabaya	Adult	1015701079	M	1.859	1-<5 years	≤5 years	0	3	2	4		2016-01-18	2016	UNK		Non Dengue	UNK			No	Diarrhea		1		Naive		Pharyngitis	11.9	37.3	18.8	488	80.7	9.7								Fever					Non Dengue	UNK
570	Surabaya	Adult	1015701080	M	16.7337	12 - < 18 years	>5 - ≤18 years	0	1	1	1	PCR, Serology	2016-02-03	2016	DENV-1	DENV-1	Dengue	Dengue			No	GI		4	DHF I	Previous	Secondary	DHF I	16.1	46.8	3.2	66	65.1	18.8								Chills,Fever	1		Headache	DENV-1	Dengue	Dengue	PCR, Serology
570	Surabaya	Adult	1015701081	F	15.5209	12 - < 18 years	>5 - ≤18 years	0	2	2	1	BC, Serology	2016-04-05	2016	Salmonella sp		Typhoid	Salmonella			No	Upper, GI		5		Previous		Typhoid fever	13.9	41.9	7.7	227	74.5	13.9	0.38	0.19	0.19	34	17		0.7	Annorexia,Fever,Lethargy		1	Headache		Typhoid	Salmonella	BC, Serology
570	Surabaya	Adult	1015701082	M	15.0609	12 - < 18 years	>5 - ≤18 years	0	2	1	1	NS1, Serology	2016-04-18	2016	DENV	DENV	Dengue	Dengue			No	GI		5	DHF I	Previous	Secondary	DHF I	15.2	44.1	4.6	111	58.6	25.7								Chills,Fever	1		Headache	DENV	Dengue	Dengue	NS1, Serology
570	Surabaya	Adult	1015701083	M	15.8193	12 - < 18 years	>5 - ≤18 years	0	1	1	1	PCR, NS1, Serology	2016-04-20	2016	DENV-2	DENV-2	Dengue	Dengue			No	Skin, GI		4	DHF I	Previous	Secondary	DHF I	15.4	44.1	2.8	57	62	27.6								Annorexia,Fever,Lethargy		1	Headache	DENV-2	Dengue	Dengue	PCR, NS1, Serology
570	Surabaya	Adult	1015701084	F	16.2601	12 - < 18 years	>5 - ≤18 years	0	1	1	1	PCR, NS1, Serology	2016-05-31	2016	DENV-3	DENV-3	Dengue	Dengue			No	Upper, Skin, GI	1	5	DHF I	Previous	Secondary	DHF I	15.7	45	3.1	32	45.8	46.8								Fever,Lethargy		1	Headache	DENV-3	Dengue	Dengue	PCR, NS1, Serology
570	Surabaya	Adult	1015701085	M	15.7153	12 - < 18 years	>5 - ≤18 years	0	2	1	1	PCR, NS1, Serology	2016-06-07	2016	DENV-2	DENV-2	Dengue	Dengue			No	Upper, GI		3	DHF II	Previous	Secondary	DHF II	14.3	44.6	6.5	44.6	74.4	15.7								Annorexia,Fever			Headache	DENV-2	Dengue	Dengue	PCR, NS1, Serology
570	Surabaya	Pediatric	1015702001	M	19.2005	18 - < 25 years	>18 years	0	2	2	2	PCR, Serology	2014-01-03	2014	Leptospira		Typhoid	Lepto			No	GI		3		previous		Typhoid fever	16.6	47.5	8.9	156	83.8	11.9								Annorexia,Fever,Lethargy		1	Headache		Typhoid	Lepto	PCR, Serology
570	Surabaya	Pediatric	1015702002	F	22.4339	18 - < 25 years	>18 years	1	3	2	4		2014-01-08	2014	UNK		Non Dengue	UNK			Anemia	Upper, Skin		2		previous		UTI	11.7	34.6	13.4	323	81.6	9.2								Chills,Fever	1		Headache		Non Dengue	UNK
570	Surabaya	Pediatric	1015702003	F	22.0561	18 - < 25 years	>18 years	1	2	1	5a		2014-01-21	2014	UNK		Dengue	UNK			DM type II	Constitutional		7		previous		DHF I	11.7	34.3	6.8	90	66.9	19.1								Fever			Headache		Dengue	UNK
570	Surabaya	Pediatric	1015702004	M	44.0027	25 - <45 years	>18 years	0	2	2	3	PCR	2014-01-22	2014	DENV-2	DENV-2	Non Dengue	Dengue			Lung TB, Lung tumor	Constitutional		9	DF	Previous	Secondary	Fever	13.8	39.9	7	173	73.8	18.9								Chills,Fever	1			DENV-2	Non Dengue	Dengue	PCR
570	Surabaya	Pediatric	1015702005	F	98.0041	≥65 years	>18 years	1	3	2	3	PCR	2014-01-22	2014	DENV-1&2	DENV-1&2	Non Dengue	Dengue			Arrhythmia, Heart Septal Defect	Diarrhea		0	DF		Secondary	CAP	10.5	31.7	11.7	218	85.8	7.8								Fever				DENV-1&2	Non Dengue	Dengue	PCR
570	Surabaya	Pediatric	1015702006	M	23.0034	18 - < 25 years	>18 years	0	2	2	2	PCR	2014-01-23	2014	DENV-2	DENV-2	Typhoid	Dengue			No	UTI, Diar		9	DF		Secondary	Typhoid fever	16.4	47	7.4	166	61.1	28.9								Chills,Fever	1		Dizziness	DENV-2	Typhoid	Dengue	PCR
570	Surabaya	Pediatric	1015702007	F	80.0027	≥65 years	>18 years	0	2	2	1	PCR	2014-01-27	2014	DENV-2	DENV-2	Typhoid	Dengue			Asthma bronchiale	Lower, GI		1	DF	Previous	Secondary	Typhoid fever	13.5	40.7	5.8	214	81.2	11.1								Fever				DENV-2	Typhoid	Dengue	PCR
570	Surabaya	Pediatric	1015702008	M	18.4476	18 - < 25 years	>18 years	0	2	2	5a		2014-01-30	2014	UNK		Dengue	UNK			No	Upper, GI		4		Previous		DF	16.8	48.6	7.7	212	79.1	11.5								Fever			Headache		Dengue	UNK
570	Surabaya	Pediatric	1015702009	M	22.9432	18 - < 25 years	>18 years	0	3	1	1	Serology	2014-01-30	2014	Salmonella typhi		Typhoid	Salmonella			No	GI		Onset date unknown		Previous		Typhoid fever	13.9	38.6	11.4	74	84.7	9.9				144	82		0.8	Fever			Headache		Typhoid	Salmonella	Serology
570	Surabaya	Pediatric	1015702010	F	40.9774	25 - <45 years	>18 years	0	3	2	4		2014-01-31	2014	UNK		Non Dengue	UNK			No	Diarrhea		1		Previous		GEA	14.2	41.8	22.4	346	81.4	14.5								Annorexia,Fever,Lethargy		1	Headache		Non Dengue	UNK
570	Surabaya	Pediatric	1015702011	M	38.0041	25 - <45 years	>18 years	0	3	2	4		2014-02-03	2014	UNK		Non Dengue	UNK			Lung TB	Diarrhea		3		Previous		Lung TB	17.7	51.2	15.1	225	88.3	8.8								Fever					Non Dengue	UNK
570	Surabaya	Pediatric	1015702012	F	45.0021	45 - <65 years	>18 years	1	2	2	4		2014-02-03	2014	UNK		Non Dengue	UNK			No	GI		6		Previous		UTI	11.7	35.9	9.4	151	49.5	42.1								Fever			Headache		Non Dengue	UNK
570	Surabaya	Pediatric	1015702013	F	20.5175	18 - < 25 years	>18 years	0	1	1	2	PCR, Serology	2014-02-04	2014	Rickettsia typhi		Dengue	Rickettsia			Hepatitis	Upper, GI		5		Previous		DF	13.6	39.4	3.6	111	80	14								Fever			Headache		Dengue	Rickettsia	PCR, Serology
570	Surabaya	Pediatric	1015702014	M	36.1123	25 - <45 years	>18 years	0	3	2	2	PCR	2014-02-04	2014	Rickettsia typhi		Non Dengue	Rickettsia	Syok Septik	1	HIV, Lymphadenitis TB	CNS, Lower, Diarr		8		Previous		HIV	13	37.1	11.9	303	83.7	9.2								Annorexia,Fever,Lethargy		1	Headache, Decreasecons		Non Dengue	Rickettsia	PCR
570	Surabaya	Pediatric	1015702015	M	30.6639	25 - <45 years	>18 years	1	2	2	2	Serology	2014-02-21	2014	Salmonella typhi		Non Dengue	Salmonella	Syok Septik	1	HIV, Lung TB	Lower, Diar		0		Previous		HIV	7.4	23.4	7.9	275	64.7	30.4								Fever,Lethargy		1			Non Dengue	Salmonella	Serology
570	Surabaya	Pediatric	1015702016	M	46.0616	45 - <65 years	>18 years	0	2	1	2	Serology	2014-02-27	2014	Rickettsia typhi		Typhoid	Rickettsia			No	Upper, GI		5		Previous		Typhoid fever	15.3	48.5	9.9	140	73.6	13.3	0.77	0.58	0.19	93	90		1.33	Annorexia,Fever,Lethargy		1	Headache		Typhoid	Rickettsia	Serology
570	Surabaya	Pediatric	1015702017	M	55.0034	45 - <65 years	>18 years	1	3	1	1	PCR, Serology	2014-03-03	2014	Leptospira		Lepto	Lepto			No	Lower, UTI, HB		5		Previous		Leptospirosis	11.4	34.9	15.5	17	83.9	6.2	16.83	16.73	0.1	40	19		7.2	Annorexia,Fever,Lethargy,Icterus		1			Lepto	Lepto	PCR, Serology
570	Surabaya	Pediatric	1015702018	M	41.7084	25 - <45 years	>18 years	0	1	2	2	Serology	2014-03-03	2014	Rickettsia typhi		Dengue	Rickettsia			No	GI		4		Previous		DHF I	16.1	48.2	3.7	268	61.6	26.5	0.28	0.16	0.12	55	41		0.77	Annorexia,Chills,Fever	1		Headache		Dengue	Rickettsia	Serology
570	Surabaya	Pediatric	1015702019	F	34.6502	25 - <45 years	>18 years	0	1	1	5b		2014-03-14	2014	UNK		Typhoid	UNK			No	Upper, Skin, GI	1	6		Previous		Typhoid fever	14	43.5	3.6	147	76.1	16								Fever			Headache		Typhoid	UNK
570	Surabaya	Pediatric	1015702020	F	76.8515	≥65 years	>18 years	0	2	1	1	BC	2014-03-14	2014	Escherichia coli		Non Dengue	E coli			DM type II, Hypertension	GI		1		Previous		GEA	12	36.3	5.3	138	87	8.8								Fever					Non Dengue	E coli	BC
570	Surabaya	Pediatric	1015702021	F	60.063	45 - <65 years	>18 years	0	3	2	4		2014-03-17	2014	UNK		Non Dengue	UNK			Hypertension, Stroke	UTI, Diar		1		Previous		GEA	12.7	38.8	11.1	217	80.5	11.7								Annorexia,Fever					Non Dengue	UNK
570	Surabaya	Pediatric	1015702022	M	24	18 - < 25 years	>18 years	0	3	2	3	PCR, Serology	2014-03-31	2014	Chikungunya		Non Dengue	Chikungunya			Lung TB	GI		2		Previous		GEA	17.3	53.6	13.3	238	73	15.8								Fever,Lethargy		1	Headache, Dizziness		Non Dengue	Chikungunya	PCR, Serology
570	Surabaya	Pediatric	1015702023	M	59.9644	45 - <65 years	>18 years	1	3	2	3	PCR, Serology	2014-04-08	2014	Rickettsia typhi		Non Dengue	Rickettsia	Syok Sepsis	1	DM	HB		7		Previous		Neuropathic Diabetic	9.2	29.9	11.8	277	74.4	13.2								Fever,Icterus			Headache		Non Dengue	Rickettsia	PCR, Serology
570	Surabaya	Pediatric	1015702024	F	28.6	25 - <45 years	>18 years	0	2	2	5a		2014-04-10	2014	UNK		Typhoid	UNK			No	Upper, Skin		3		Previous		Typhoid fever	14.7	45.1	5	219	79.1	12.6								Fever					Typhoid	UNK
570	Surabaya	Pediatric	1015702025	M	63.8932	45 - <65 years	>18 years	0	2	2	4		2014-04-28	2014	UNK		Non Dengue	UNK			DM type II	Lower, Diar		1		Previous		GEA	14.7	45.7	9.7	159	78.1	13.6								Fever,Lethargy		1			Non Dengue	UNK
570	Surabaya	Pediatric	1015702026	M	18.9897	18 - < 25 years	>18 years	0	1	1	1	PCR, Serology	2014-05-20	2014	DENV-2	DENV-2	Dengue	Dengue			No	GI		4	DHF II	Previous	Secondary	DHF II	15.4	44.4	1.7	81.5	43.6	38								Annorexia,Fever			Headache	DENV-2	Dengue	Dengue	PCR, Serology
570	Surabaya	Pediatric	1015702027	F	19.0554	18 - < 25 years	>18 years	0	1	2	3	Serology	2014-05-23	2014	Influenza B		Non Dengue	Influenza			No	Upper, GI		3		Previous		Fever	12.7	38.5	4	222	54.2	29.3								Annorexia,Fever,Lethargy		1	Headache		Non Dengue	Influenza	Serology
570	Surabaya	Pediatric	1015702028	M	23.5921	18 - < 25 years	>18 years	0	3	1	3	PCR	2014-06-04	2014	DENV-4	DENV-4	Non Dengue	Dengue	Syok Sepsis	1	No	Skin, GI	1	5	DF+HM	Previous	Secondary	Acute leukemia	13.8	43	13	23	36.9	32.7								Fever,Lethargy		1		DENV-4	Non Dengue	Dengue	PCR
570	Surabaya	Pediatric	1015702029	F	85.0021	≥65 years	>18 years	0	3	2	3	PCR	2014-06-05	2014	Leptospira		Non Dengue	Lepto			DM type II, Hypertension	CNS, GI		4		Previous		Sepsis	15.8	49.4	15.6	167	77.5	11.6				35	34		1.21	Annorexia,Fever,Lethargy		1	Headache, Decreasecons		Non Dengue	Lepto	PCR
570	Surabaya	Pediatric	1015702030	M	53.0157	45 - <65 years	>18 years	0	3	2	4		2014-06-09	2014	UNK		Non Dengue	UNK			No	Constitutional		6		Previous		Fever	13.3	41.5	17.4	327	82.6	10.1								Fever			Headache		Non Dengue	UNK
570	Surabaya	Pediatric	1015702031	F	51.948	45 - <65 years	>18 years	0	3	2	3	Serology	2014-06-11	2014	Rickettsia typhi		Non Dengue	Rickettsia			DM, Hypertension	Lower, Diar		2		Previous		Sepsis	12.9	39.5	17.5	274	81	8.9	0.74	0.48	0.26	12	10		0.99	Fever,Lethargy		1			Non Dengue	Rickettsia	Serology
570	Surabaya	Pediatric	1015702032	M	21.0021	18 - < 25 years	>18 years	0	2	1	2	PCR, Serology	2014-07-03	2014	Leptospira		Dengue	Lepto			No	GI		3		Previous		DF	14.7	38.2	7.7	61	75.3	19.1	0.54	0.27	0.27	18	20		1.01	Fever			Dizziness		Dengue	Lepto	PCR, Serology
570	Surabaya	Pediatric	1015702033	F	43.0801	25 - <45 years	>18 years	0	3	1	1	Serology	2014-07-04	2014	Salmonella typhi		Typhoid	Salmonella			Hypertension	UTI, Diar		7		Previous		Typhoid fever	12.4	38.7	11.1	125	88.3	6.7	0.86	0.64	0.22	191	170		1.36	Fever					Typhoid	Salmonella	Serology
570	Surabaya	Pediatric	1015702034	F	28.0027	25 - <45 years	>18 years	0	2	1	1	BC	2014-07-17	2014	Salmonella typhi		Typhoid	Salmonella			No	GI		1		Previous		Typhoid fever	13.9	41.3	8.5	92	7.3	20								Fever,Lethargy		1			Typhoid	Salmonella	BC
570	Surabaya	Pediatric	1015702035	M	28.7803	25 - <45 years	>18 years	1	2	2	4		2014-07-25	2014	UNK		Non Dengue	UNK	Unknown	1	Anemia, HIV	Diarrhea		1		Previous		HIV	9.4	28.7	5.8	320	74.4	12.5								Fever,Lethargy		1			Non Dengue	UNK
570	Surabaya	Pediatric	1015702036	M	28.5695	25 - <45 years	>18 years	1	3	2	4		2014-07-25	2014	UNK		Non Dengue	UNK	Unknown	1	HIV, HNP, Lung TB	CNS, Upper, Diarr		5		Previous		HIV	7.9	24.6	13	223	78.8	6.5								Annorexia,Fever,Lethargy		1	Decreasecons		Non Dengue	UNK
570	Surabaya	Pediatric	1015702037	F	23.7317	18 - < 25 years	>18 years	0	2	1	1	BC	2014-08-04	2014	Salmonella typhi		Typhoid	Salmonella			No	Diarrhea		7		Previous		Typhoid fever	13.8	40.2	5.8	74	26.6	66.4								Annorexia,Fever,Lethargy		1			Typhoid	Salmonella	BC
570	Surabaya	Pediatric	1015702038	F	21.5825	18 - < 25 years	>18 years	0	2	2	1	Serology	2014-08-10	2014	Measles virus		Non Dengue	Other			No	Upper, Skin	1	8		Previous		Morbili	12	37.9	5.4	269	69	24.3								Fever					Non Dengue	Other	Serology
570	Surabaya	Pediatric	1015702039	M	29.8097	25 - <45 years	>18 years	1	2	2	4		2014-08-19	2014	UNK		Non Dengue	UNK	Unknown	1	Anemia, HIV, Lung TB, Toxoplasma	Lower, GI		7		Previous		HIV	8.6	27.4	6	404	69.7	19.6								Annorexia,Fever			Dizziness		Non Dengue	UNK
570	Surabaya	Pediatric	1015702040	F	18.2587	18 - < 25 years	>18 years	0	1	1	1	Serology	2014-08-28	2014	DENV	DENV	Dengue	Dengue			No	Skin, GI		5	DHF II	Previous	Secondary	DHF II	13.5	41.4	3.9	34	68.2	23.3								Fever			Dizziness	DENV	Dengue	Dengue	Serology
570	Surabaya	Pediatric	1015702041	M	27.2964	25 - <45 years	>18 years	1	2	2	4		2014-08-29	2014	UNK		Non Dengue	UNK			Hepatitis B	Lower, Diar		2		Previous		Hepatitis B	12	37.5	5.6	306	64	23.3								FeverNightsweat					Non Dengue	UNK
570	Surabaya	Pediatric	1015702042	M	28.6051	25 - <45 years	>18 years	1	2	2	4		2014-09-17	2014	UNK		Non Dengue	UNK			HIV	Lower, Diar		1		Previous		HIV	5.9	19.7	5.6	511	70.7	21								Annorexia,Fever,Lethargy		1			Non Dengue	UNK
570	Surabaya	Pediatric	1015702043	M	27.7454	25 - <45 years	>18 years	0	2	2	2	IFA, Serology	2014-09-24	2014	Rickettsia typhi		Typhoid	Rickettsia			No	Diarrhea		9		Previous		Typhoid fever	15.7	47.5	7.5	177	62.9	24.5								Fever			Headache		Typhoid	Rickettsia	IFA, Serology
570	Surabaya	Pediatric	1015702044	F	56.2628	45 - <65 years	>18 years	1	2	1	4		2014-10-04	2014	UNK		Non Dengue	UNK	Shock septik	1	No	Skin, GI		2		Previous		UTI	11.3	35.3	7	136	74.7	16.1								Fever			Headache, Dizziness		Non Dengue	UNK
570	Surabaya	Pediatric	1015702045	M	58.2669	45 - <65 years	>18 years	0	3	2	4		2014-10-06	2014	UNK		Non Dengue	UNK			No	Diarrhea		1		Previous		GEA	13.6	43	15.9	410	73.9	11.9								Fever					Non Dengue	UNK
570	Surabaya	Pediatric	1015702046	F	26.8966	25 - <45 years	>18 years	0	1	1	5b		2014-10-13	2014	UNK		Typhoid	UNK			No	Upper, Skin		8		Previous		Typhoid fever	14.3	45.2	3.7	96	41.7	44.8								Fever			Dizziness		Typhoid	UNK
570	Surabaya	Pediatric	1015702047	M	59.1376	45 - <65 years	>18 years	0	3	2	4		2014-10-14	2014	UNK		Non Dengue	UNK			Hypertension	Upper, Diar		8		Previous		Fever	13	40.9	10.7	245	72.1	17								Fever					Non Dengue	UNK
570	Surabaya	Pediatric	1015702048	M	44.3778	25 - <45 years	>18 years	0	2	1	3	PCR, Serology	2014-10-18	2014	Rickettsia typhi		Non Dengue	Rickettsia			Hypertension	GI		6		Previous		CAP	14.6	46.1	6.7	54	70.8	19								Fever			Headache		Non Dengue	Rickettsia	PCR, Serology
570	Surabaya	Pediatric	1015702049	F	50.0014	45 - <65 years	>18 years	0	3	2	1	BC	2014-10-29	2014	Escherichia coli		Non Dengue	E coli			No	Lower		2		Previous		GEA	14.2	44.3	16.3	370	85.8	8.8								Fever,Lethargy		1			Non Dengue	E coli	BC
570	Surabaya	Pediatric	1015702050	M	34.9514	25 - <45 years	>18 years	0	3	2	5b		2014-11-12	2014	UNK		Typhoid	UNK			No	Upper, GI		7		Previous		Typhoid fever	13.1	38.2	16.5	215	66.7	25.6								Fever			Dizziness		Typhoid	UNK
570	Surabaya	Pediatric	1015702051	M	35.2307	25 - <45 years	>18 years	0	2	2	3	Serology	2014-11-17	2014	Rickettsia typhi		Non Dengue	Rickettsia			No	Skin, GI		6		Previous		Fever	15.4	48.5	7.1	173	58.1	30.6								Fever			Headache		Non Dengue	Rickettsia	Serology
570	Surabaya	Pediatric	1015702052	M	20.3751	18 - < 25 years	>18 years	0	2	1	2	PCR, Serology	2014-11-29	2014	Rickettsia typhi		Typhoid	Rickettsia			No	Upper, Skin		7		Previous		Typhoid fever	13.3	41.2	6.4	122	66	24.8								Annorexia,Fever			Dizziness		Typhoid	Rickettsia	PCR, Serology
570	Surabaya	Pediatric	1015702053	M	51.0253	45 - <65 years	>18 years	0	2	1	3	PCR	2014-11-29	2014	Rickettsia typhi		Non Dengue	Rickettsia	Shock septik	1	No	Upper, GI		5		Previous		CAP	15.4	47.6	5.9	28	69	23								Fever			Dizziness		Non Dengue	Rickettsia	PCR
570	Surabaya	Pediatric	1015702054	M	40.345	25 - <45 years	>18 years	0	2	1	3	PCR, Serology	2014-11-30	2014	Rickettsia typhi		Non Dengue	Rickettsia			Hepatitis B	Diarrhea		9		Previous		BSI	13.6	41.8	8.8	91	86.7	9	0.62	0.33	0.29	107	69		0.93	Fever			Headache		Non Dengue	Rickettsia	PCR, Serology
570	Surabaya	Pediatric	1015702055	M	30.4038	25 - <45 years	>18 years	0	2	1	5a		2014-12-02	2014	UNK		Dengue	UNK			No	UTI, Skin, GI		2		Previous		DHF I	16.8	50.8	8	45	73.7	19.3								Chills,Fever	1		Dizziness		Dengue	UNK
570	Surabaya	Pediatric	1015702056	M	19.7947	18 - < 25 years	>18 years	0	1	1	1	PCR, Serology	2014-12-02	2014	DENV-2	DENV-2	Dengue	Dengue			No	Skin		3	DHF I	Previous	Secondary	DHF I	16.6	51.1	2.8	88	47.1	45.9								Fever			Dizziness	DENV-2	Dengue	Dengue	PCR, Serology
570	Surabaya	Pediatric	1015702057	F	19.3922	18 - < 25 years	>18 years	0	2	1	2	Serology	2014-12-05	2014	Rickettsia typhi		Typhoid	Rickettsia			No	Upper, GI		5		Previous		Typhoid fever	14	43.4	7.1	108	71.6	22								Fever			Headache		Typhoid	Rickettsia	Serology
570	Surabaya	Pediatric	1015702058	M	19.1157	18 - < 25 years	>18 years	0	2	1	5b		2014-12-10	2014	UNK		Typhoid	UNK			No	Constitutional		5		Previous		Typhoid fever	17.7	54.7	7.2	85	70.7	21.2								Fever			Headache		Typhoid	UNK
570	Surabaya	Pediatric	1015702059	M	20.6379	18 - < 25 years	>18 years	0	1	1	1	PCR, Serology	2014-12-16	2014	DENV-2	DENV-2	Dengue	Dengue			No	Upper, Skin		7	DHF I	Previous	Secondary	DHF I	16.1	49.5	2.7	43	36.7	47.9								Fever			Dizziness	DENV-2	Dengue	Dengue	PCR, Serology
570	Surabaya	Pediatric	1015702060	M	19.1786	18 - < 25 years	>18 years	0	1	1	1	PCR, NS1, Serology	2014-12-16	2014	DENV-2	DENV-2	Dengue	Dengue			No	GI		5	DHF I	Previous	Secondary	DHF I	14.6	45.2	2.6	72	51.9	35.1								Fever			Headache	DENV-2	Dengue	Dengue	PCR, NS1, Serology
570	Surabaya	Pediatric	1015702061	M	30.6858	25 - <45 years	>18 years	0	2	1	5b		2014-12-16	2014	UNK		Dengue	UNK			Splenomegaly	Upper, GI		4		Previous		DHF I	15.4	44.7	8.7	48	89.3	3.7								Fever					Dengue	UNK
570	Surabaya	Pediatric	1015702062	M	30	25 - <45 years	>18 years	0	2	1	0		2015-01-13	2015	A		Non Dengue	A				GI		Withdraw				Withdraw	15.4	45.6	6	78	77	8								Fever,Lethargy		1	Headache		Non Dengue	A
570	Surabaya	Pediatric	1015702063	M	37.2375	25 - <45 years	>18 years	0	2	1	2	Serology	2015-01-15	2015	Leptospira		Dengue	Lepto			No	GI		3		Previous		DF	14.7	44.2	5.6	133	87.1	10.8								Fever					Dengue	Lepto	Serology
570	Surabaya	Pediatric	1015702064	F	43.5784	25 - <45 years	>18 years	1	2	2	4		2015-01-16	2015	UNK		Non Dengue	UNK			Anemia, Gatsric ulcer	Diarrhea		5		Previous		GEA	7.1	22.1	8.2	413	81.3	13.2								Annorexia,Fever			Dizziness		Non Dengue	UNK
570	Surabaya	Pediatric	1015702065	M	20.167	18 - < 25 years	>18 years	0	2	2	1	Serology	2015-01-16	2015	Hepatitis A		Non Dengue	Other			No	HB		5		Previous		Hepatitis A	13.8	35.9	7.3	235	56.4	29.3								Fever,Icterus					Non Dengue	Other	Serology
570	Surabaya	Pediatric	1015702066	M	18.9076	18 - < 25 years	>18 years	0	2	1	1	PCR, Serology	2015-02-02	2015	DENV-2	DENV-2	Dengue	Dengue			No	Skin, GI		6	DHF II	Previous	Secondary	DHF II	14.9	44.5	4.2	58	45.9	33.4								Fever				DENV-2	Dengue	Dengue	PCR, Serology
570	Surabaya	Pediatric	1015702067	M	27.6331	25 - <45 years	>18 years	0	2	2	5b		2015-02-02	2015	UNK		Non Dengue	UNK			No	Upper, Skin, GI	1	4		Previous		Morbili	14.9	44	6.7	272	74.7	15.9								Chills,Fever	1		Dizziness		Non Dengue	UNK
570	Surabaya	Pediatric	1015702068	M	38.4203	25 - <45 years	>18 years	0	1	1	1	BC, Serology	2015-02-20	2015	Salmonella sp		Typhoid	Salmonella			Schizophrenia	Diarrhea		5		Previous		Typhoid fever	13.1	37.8	3	106	69.4	19.7	0.19	0.16	0.03	69	41		0.8	Annorexia,Fever			Dizziness		Typhoid	Salmonella	BC, Serology
570	Surabaya	Pediatric	1015702069	M	56.0219	45 - <65 years	>18 years	0	3	2	4		2015-02-26	2015	UNK		Non Dengue	UNK			No	CNS, Diar		1		Previous		GEA	14.2	40.7	20.6	264	86.9	9.9								Fever					Non Dengue	UNK
570	Surabaya	Pediatric	1015702070	M	48.0027	45 - <65 years	>18 years	1	2	1	2	PCR	2015-03-06	2015	Leptospira		Dengue	Lepto	Gagal nafas - A10	1	No	Diarrhea		3		Previous		DHF I	11.5	32.9	9.6	45	92.1	3.8	0.9	0.6	0.3	139	33		4.11	Fever					Dengue	Lepto	PCR
570	Surabaya	Pediatric	1015702071	F	23.7262	18 - < 25 years	>18 years	0	1	1	5b		2015-03-10	2015	UNK		Dengue	UNK			No	Skin, GI	1	4		Naive		DHF I	12.5	38.2	3.5	145	67.1	27.1								Fever			Headache		Dengue	UNK
570	Surabaya	Pediatric	1015702072	F	34.0014	25 - <45 years	>18 years	0	3	2	4		2015-03-10	2015	UNK		Non Dengue	UNK			No	Skin, GI	1	4		Previous		UTI	13.1	40.2	22.7	294	95.7	2								Fever			Dizziness		Non Dengue	UNK
570	Surabaya	Pediatric	1015702073	M	21.2758	18 - < 25 years	>18 years	0	1	2	1	PCR, NS1, Serology	2015-03-14	2015	DENV-3	DENV-3	Dengue	Dengue			No	Skin, GI	1	3	DHF I	Previous	Secondary	DHF I	15.3	45.4	3.8	166	66.3	13.5								Fever			Headache, Dizziness	DENV-3	Dengue	Dengue	PCR, NS1, Serology
570	Surabaya	Pediatric	1015702074	M	20.2957	18 - < 25 years	>18 years	0	1	1	1	PCR, NS1	2015-03-19	2015	DENV-3	DENV-3	Dengue	Dengue			Schizophrenia	Skin		4	DF	Previous	Secondary	DF	13.6	40.2	1.8	110	64.8	23.2								Chills,Fever	1		Dizziness	DENV-3	Dengue	Dengue	PCR, NS1
570	Surabaya	Pediatric	1015702075	F	34.0014	25 - <45 years	>18 years	1	2	1	1	PCR, NS1, Serology	2015-03-31	2015	DENV-2	DENV-2	Dengue	Dengue			No	Upper		2	DHF II	Previous	Secondary	DHF II	10.7	30.8	4.8	96.3	89.4	4								Fever			Headache	DENV-2	Dengue	Dengue	PCR, NS1, Serology
570	Surabaya	Pediatric	1015702076	M	37.9822	25 - <45 years	>18 years	0	1	2	2	PCR, Serology	2015-03-31	2015	Chikungunya		Dengue	Chikungunya			No	Diarrhea		3		Previous		DF	13.7	42.7	3.4	193	66.5	14.8								Fever			Headache		Dengue	Chikungunya	PCR, Serology
570	Surabaya	Pediatric	1015702077	F	22.0014	18 - < 25 years	>18 years	0	2	2	1	Serology	2015-04-08	2015	Salmonella typhi		Typhoid	Salmonella			No	Upper, Diar		4		Previous		Typhoid fever	13.2	40.9	8.3	302	77.4	13.8	0.18	0.1	0.08	40	29		0.59	Annorexia,Fever			Headache		Typhoid	Salmonella	Serology
570	Surabaya	Pediatric	1015702078	F	28.5394	25 - <45 years	>18 years	0	2	1	2	PCR	2015-04-21	2015	Acinetobacter baumanii		Typhoid	Other			No	GI		3		Previous		Typhoid fever	13.6	38.7	5.1	137	74	14.8								Annorexia,Fever					Typhoid	Other	PCR
570	Surabaya	Pediatric	1015702079	M	49.0021	45 - <65 years	>18 years	0	3	2	4		2015-04-22	2015	UNK		Non Dengue	UNK			Lung TB	Lower, GI		5		Previous		CAP	13	40.9	16	394	88	5.2								Annorexia,Fever,Nightsweat,Pruritus,Lethargy		1			Non Dengue	UNK
570	Surabaya	Pediatric	1015702080	M	20.9993	18 - < 25 years	>18 years	0	1	1	1	NS1, Serology	2015-04-28	2015	DENV	DENV	Dengue	Dengue			No	GI		5	DHF I	Previous	Secondary	DHF I	15.2	44.9	1.8	111	66.7	26.2								Chills,Fever,Lethargy	1	1	Headache	DENV	Dengue	Dengue	NS1, Serology
570	Surabaya	Pediatric	1015702081	M	48.9281	45 - <65 years	>18 years	0	2	2	1	PCR, Serology	2015-05-06	2015	DENV-3	DENV-3	Dengue	Dengue			No	GI		2	DF	Previous	Secondary	DF	14.9	45.4	5.6	162	74.7	15.4								Fever			Dizziness	DENV-3	Dengue	Dengue	PCR, Serology
570	Surabaya	Pediatric	1015702082	F	20.0027	18 - < 25 years	>18 years	0	3	2	4		2015-05-13	2015	UNK		Non Dengue	UNK			No	Upper, Skin		4		Previous		Tonsilitis	12.2	35	12.4	312	82.5	11.7								Fever			Dizziness		Non Dengue	UNK
570	Surabaya	Pediatric	1015702083	F	59.1321	45 - <65 years	>18 years	1	3	2	4		2015-05-20	2015	UNK		Non Dengue	UNK			No	Lower, GI		3		Previous		UTI	7.3	21	25.4	350	92.4	4.6								Annorexia,Fever,Lethargy		1			Non Dengue	UNK
570	Surabaya	Pediatric	1015702084	M	40.8433	25 - <45 years	>18 years	1	2	1	3	PCR, Serology	2015-05-22	2015	Rickettsia typhi		Non Dengue	Rickettsia			No	GI		10		Previous		Fever	11.7	33.8	7.7	150	83.6	8.2	0.27	0.14	0.13	90	46		1.02	Annorexia,Chills,Fever	1		Headache, Dizziness		Non Dengue	Rickettsia	PCR, Serology
570	Surabaya	Pediatric	1015702085	M	27.0281	25 - <45 years	>18 years	1	2	2	1	BC, Serology	2015-05-22	2015	Salmonella typhi		Typhoid	Salmonella			No	Upper, Diar		6		Naive		Typhoid fever	12.5	35.2	5.4	188	81.4	14.6								Fever					Typhoid	Salmonella	BC, Serology
570	Surabaya	Pediatric	1015702086	M	57.5852	45 - <65 years	>18 years	0	2	1	1	BC	2015-05-23	2015	Klebsiella pneumoniae		Non Dengue	Other	Gagal nafas	1	DM type II, KAD	GI		3		Previous		UTI	13.9	46.1	8	85	91.9	6.6								Chills,Fever	1		Headache, Dizziness		Non Dengue	Other	BC
570	Surabaya	Pediatric	1015702087	M	59.729	45 - <65 years	>18 years	0	3	2	4		2015-05-26	2015	UNK		Non Dengue	UNK			DM type II	Diarrhea		3		Previous		GEA	15.5	43.7	10.1	195	86.6	5								Annorexia,Fever					Non Dengue	UNK
570	Surabaya	Pediatric	1015702088	F	19.9507	18 - < 25 years	>18 years	1	3	2	4		2015-06-15	2015	UNK		Non Dengue	UNK			No	Upper, UTI, GI		3		Previous		UTI	11	31.3	16.5	233	86.7	5.4								Annorexia,Chills,Fever,Lethargy	1	1	Dizziness		Non Dengue	UNK
570	Surabaya	Pediatric	1015702089	F	57.4784	45 - <65 years	>18 years	0	3	2	3	Serology	2015-06-24	2015	Salmonella typhi		Non Dengue	Salmonella			No	Upper, Diar		2		Previous		GEA	12.6	38.1	11	219	82.8	10.6	0.14	0.11	0.03	27	13		0.78	Chills,Fever,Lethargy	1	1	Dizziness		Non Dengue	Salmonella	Serology
570	Surabaya	Pediatric	1015702090	M	21.9849	18 - < 25 years	>18 years	0	2	1	5b		2015-07-01	2015	UNK		Typhoid	UNK			Hepatitis B	Upper, GI		7		Previous		Typhoid fever	13.9	41.5	8.7	150	76	13.9								Annorexia,Chills,Fever,Lethargy	1	1	Headache		Typhoid	UNK
570	Surabaya	Pediatric	1015702091	M	21.8535	18 - < 25 years	>18 years	1	2	2	4		2015-07-01	2015	UNK		Non Dengue	UNK			No	Upper, GI		10		Previous		CAP	11.2	36.3	7.8	335	73.4	14.2								Annorexia,Fever,Nightsweat			Headache		Non Dengue	UNK
570	Surabaya	Pediatric	1015702092	M	18.0014	18 - < 25 years	>18 years	0	2	1	5b		2015-07-02	2015	UNK		Typhoid	UNK			Hepatitis B	Skin, GI	1	4		Previous		Typhoid fever	14.3	43.4	4.2	143	75.6	18.7								Fever,Lethargy		1	Headache		Typhoid	UNK
570	Surabaya	Pediatric	1015702093	F	18.4	18 - < 25 years	>18 years	1	2	2	0		2015-07-14	2015	A		Non Dengue	A				Lower, Skin, GI		Withdraw				Withdraw	9	28.8	4.3	232	71	18.5								Annorexia,Chills,Fever	1				Non Dengue	A
570	Surabaya	Pediatric	1015702094	M	26.8802	25 - <45 years	>18 years	0	1	1	5b		2015-07-15	2015	UNK		Typhoid	UNK			No	Skin	1	4		Previous		Typhoid fever	15.3	38.1	3.9	106	50.8	26.8								Fever			Dizziness		Typhoid	UNK
570	Surabaya	Pediatric	1015702095	F	26.0096	25 - <45 years	>18 years	0	1	2	5b		2015-07-23	2015	UNK		Typhoid	UNK			No	Skin, GI	1	6		Previous		Typhoid fever	13.4	39.6	2.8	154	76.8	16.1								Fever			Headache, Dizziness		Typhoid	UNK
570	Surabaya	Pediatric	1015702096	F	30.2368	25 - <45 years	>18 years	1	2	1	5a		2015-07-30	2015	UNK		Dengue	UNK			No	Skin, GI		3		Previous		DF	11.5	33.6	6.2	134	85.8	11.8								Annorexia,Fever			Headache		Dengue	UNK
570	Surabaya	Pediatric	1015702097	F	64.0931	45 - <65 years	>18 years	0	1	1	5b		2015-08-03	2015	UNK		Typhoid	UNK			Hepatitis B	Upper, GI		9		Previous		Typhoid fever	14	40.7	3.9	90	67.4	18.4								Chills,Fever	1		Headache		Typhoid	UNK
570	Surabaya	Pediatric	1015702098	F	23.2772	18 - < 25 years	>18 years	0	2	1	5a		2015-08-03	2015	UNK		Dengue	UNK			No	Constitutional		5		Previous		DF	13.9	41.4	6.1	127	66.8	23.6								Chills,Fever	1		Headache		Dengue	UNK
570	Surabaya	Pediatric	1015702099	M	56.5038	45 - <65 years	>18 years	0	3	2	4		2015-08-05	2015	UNK		Non Dengue	UNK			No	UTI, Diar		4		Previous		UTI	13.9	41.6	20.3	204	90.9	4.7								Fever					Non Dengue	UNK
570	Surabaya	Pediatric	1015702100	F	29.2758	25 - <45 years	>18 years	1	2	1	3	Serology	2015-08-11	2015	Rickettsia typhi		Non Dengue	Rickettsia			No	GI		7		Previous		UTI	10.9	33.3	4.8	110	71	20.7	0.42	0.19	0.23	33	47		0.79	Annorexia,Chills,Fever,Lethargy	1	1	Headache, Dizziness		Non Dengue	Rickettsia	Serology
570	Surabaya	Pediatric	1015702101	M	20.9993	18 - < 25 years	>18 years	0	1	1	5b		2015-08-31	2015	UNK		Dengue	UNK			No	Upper, GI		4		Previous		DF	15.4	45.1	2.3	89	47.6	43.3								Annorexia,Fever			Headache, Dizziness		Dengue	UNK
570	Surabaya	Pediatric	1015702102	M	34.0671	25 - <45 years	>18 years	0	2	1	2	PCR	2015-09-10	2015	Leptospira		Dengue	Lepto			No	Diarrhea		4		Previous		DF	13	40.4	8.6	74	90.1	4.1								Chills,Fever	1		Headache		Dengue	Lepto	PCR
570	Surabaya	Pediatric	1015702103	M	24.5366	18 - < 25 years	>18 years	0	2	1	5a		2015-09-14	2015	UNK		Non Dengue	UNK			No	GI		4		Previous		Ricketsiosis	15.3	46.3	6.7	133	75.1	16.3								Annorexia,Fever			Headache		Non Dengue	UNK
570	Surabaya	Pediatric	1015702104	M	24.3806	18 - < 25 years	>18 years	0	2	2	1	Serology	2015-09-16	2015	Hepatitis A		Non Dengue	Other			No	HB		3		Previous		Hepatitis A	16.7	48.9	4.6	173	64.4	24.2								Fever			Headache		Non Dengue	Other	Serology
570	Surabaya	Pediatric	1015702105	M	25.0021	25 - <45 years	>18 years	1	1	1	5b		2015-09-18	2015	UNK		Dengue	UNK			No	GI		3		Previous		DHF I	12.4	37.9	2.9	128	63.2	19.9								Fever					Dengue	UNK
570	Surabaya	Pediatric	1015702106	M	50.0014	45 - <65 years	>18 years	0	2	1	5a		2015-10-22	2015	UNK		Dengue	UNK			DM type II	GI		5		Previous		DF	13.1	38.9	7.1	77	47.2	36.5								Annorexia,Fever			Headache		Dengue	UNK
570	Surabaya	Pediatric	1015702107	M	54.2396	45 - <65 years	>18 years	1	3	2	5b		2015-10-22	2015	UNK		Typhoid	UNK			Hypertension	GI		5		Previous		Typhoid fever	10.4	30	13.5	280	67.8	22.7								Annorexia,Fever			Headache		Typhoid	UNK
570	Surabaya	Pediatric	1015702108	M	33.0021	25 - <45 years	>18 years	0	2	1	2	PCR, Serology	2015-11-02	2015	Rickettsia typhi		Typhoid	Rickettsia			No	GI		7		Previous		Typhoid fever	14.1	41.9	6	124	70	19.6								Chills,Fever	1		Headache		Typhoid	Rickettsia	PCR, Serology
570	Surabaya	Pediatric	1015702109	F	55.7	45 - <65 years	>18 years	0	2	1	5a		2015-11-03	2015	UNK		Non Dengue	UNK			No	Upper, Diar		MR is missing		Previous		Demam typhoid	13.7	40.2	6.7	138	74.8	19.4								Chills,Fever	1				Non Dengue	UNK
570	Surabaya	Pediatric	1015702110	F	55.0007	45 - <65 years	>18 years	0	1	1	2	PCR, Serology	2015-11-03	2015	SEOUL VIRUS		Dengue	Other			No	GI		4		Previous		DHF I	13.2	38.8	3.9	50	80.6	8.4								Fever,Lethargy		1			Dengue	Other	PCR, Serology
570	Surabaya	Pediatric	1015702111	F	70.4312	≥65 years	>18 years	1	3	2	4		2015-12-04	2015	UNK		Non Dengue	UNK				UTI		3		Previous		UTI	11.3	34.9	11.3	280	71.6	15.1								Fever,Lethargy		1	Headache		Non Dengue	UNK
570	Surabaya	Pediatric	1015702112	M	40.4189	25 - <45 years	>18 years	0	2	1	2	PCR, Serology	2015-12-10	2015	Rickettsia typhi		Dengue	Rickettsia			No	GI		5		Previous		DHF I	16.1	47.3	5.2	126	80	14.3								Fever			Headache		Dengue	Rickettsia	PCR, Serology
570	Surabaya	Pediatric	1015702113	F	27.2088	25 - <45 years	>18 years	0	2	2	3	Serology	2015-12-14	2015	Rickettsia typhi		Non Dengue	Rickettsia			Anemia	GI		3		Previous		UTI	12.1	35.7	7.5	168	73.3	16.9	0.35	0.18	0.17	117	109		0.5	Fever,Lethargy		1	Headache		Non Dengue	Rickettsia	Serology
570	Surabaya	Pediatric	1015702114	M	60.9309	45 - <65 years	>18 years	0	2	1	2	Serology	2015-12-17	2015	Rickettsia typhi		Typhoid	Rickettsia			No	Diarrhea		8		Previous		Typhoid fever	13.9	40.8	6.8	142	75.2	14.9	2.12	2.01	0.11	390	270		2	Fever					Typhoid	Rickettsia	Serology
570	Surabaya	Pediatric	1015702115	M	47.0637	45 - <65 years	>18 years	1	3	2	4		2015-12-28	2015	UNK		Non Dengue	UNK			DM type II, Lung TB	Lower, Skin, HB	1	7		Previous		Drug eruption ec OAT	12.2	37.6	18.1	239	77.3	14.4								Annorexia,Chills,Fever,Nightsweat,Pruritus,Lethargy,Icterus	1	1			Non Dengue	UNK
570	Surabaya	Pediatric	1015702116	F	45.3634	45 - <65 years	>18 years	0	2	1	2	PCR, Serology	2016-01-12	2016	Rickettsia typhi		Dengue	Rickettsia			No	Upper, Diar		8		Previous		DHF I	16.2	45.3	6.4	69	66.8	21.8	1.74	1.33	0.41	107	122		0.7	Fever			Headache		Dengue	Rickettsia	PCR, Serology
570	Surabaya	Pediatric	1015702117	M	50.0014	45 - <65 years	>18 years	0	2	2	1	Serology	2016-01-15	2016	Leptospira		Lepto	Lepto				Upper		6		Previous		Leptospirosis	13.7	41.3	8.7	253	87.3	6.9	3.15	2.68	0.47	24	31		3.1	Fever			Headache		Lepto	Lepto	Serology
570	Surabaya	Pediatric	1015702118	M	61.1472	45 - <65 years	>18 years	0	2	1	2	PCR, Serology	2016-01-19	2016	Rickettsia typhi		Typhoid	Rickettsia			No	Upper, GI		8		Previous		Typhoid fever	14	46	8.3	64	72	15								Chills,Fever	1		Headache		Typhoid	Rickettsia	PCR, Serology
570	Surabaya	Pediatric	1015702119	F	23.1348	18 - < 25 years	>18 years	1	1	1	2	PCR, Serology	2016-01-20	2016	DENV-3	DENV-3	Typhoid	Dengue			No	GI		6	DF	Previous	Secondary	Typhoid fever	11.3	34.9	1.2	113	55.3	26.8								Fever				DENV-3	Typhoid	Dengue	PCR, Serology
570	Surabaya	Pediatric	1015702120	F	50.5435	45 - <65 years	>18 years	0	1	2	5b		2016-01-27	2016	UNK		Typhoid	UNK			DM type II	GI		7		Previous		Typhoid fever	13.2	39.1	3.2	158	50.4	36.2								Fever			Headache		Typhoid	UNK
570	Surabaya	Pediatric	1015702121	M	19.3155	18 - < 25 years	>18 years	0	1	1	2	Serology	2016-01-29	2016	Rickettsia typhi		Dengue	Rickettsia			No	GI		7		Previous		DF	15.2	40.6	3.3	103	77.1	19.2	0.3	0.2	0.1	127	74		1.05	Chills,Fever	1		Headache		Dengue	Rickettsia	Serology
570	Surabaya	Pediatric	1015702122	F	18.4394	18 - < 25 years	>18 years	0	1	1	1	PCR, Serology	2016-02-16	2016	DENV-2	DENV-2	Dengue	Dengue			No	Skin, GI		4	DF+HM	Previous	Secondary	DF	14.3	43.6	3.7	68	66.5	25.5								Chills,Fever	1		Headache	DENV-2	Dengue	Dengue	PCR, Serology
570	Surabaya	Pediatric	1015702123	F	39.0691	25 - <45 years	>18 years	0	1	1	3	Serology	2016-02-24	2016	Influenza A		Dengue	Influenza			DM type II	Lower, GI		4		Previous		DHF I	13.6	39	3.3	147	84.6	11.7								Chills,Fever	1		Headache		Dengue	Influenza	Serology
570	Surabaya	Pediatric	1015702124	M	25.0021	25 - <45 years	>18 years	1	2	1	1	Serology	2016-02-26	2016	DENV	DENV	Dengue	Dengue			No	HB		4	DHF I	Previous	Secondary	DF	12.1	32.6	8	10	92	5.5								Fever,Icterus			Headache	DENV	Dengue	Dengue	Serology
570	Surabaya	Pediatric	1015702125	M	65.8398	≥65 years	>18 years	1	3	1	3	PCR	2016-03-10	2016	Streptococcus pneumoniae		Non Dengue	Streptococcus pneumonia			Lung TB	Diarrhea		1		Previous		GEA	9.7	31	21	118	95.8	0								Fever					Non Dengue	Streptococcus pneumonia	PCR
570	Surabaya	Pediatric	1015702126	M	22.1437	18 - < 25 years	>18 years	0	2	2	1	BC	2016-03-11	2016	Salmonella paratyphi A		Non Dengue	Salmonella			No	GI		4		Previous		Paratyphoid fever	13.1	42	4.3	156	66.2	19.4								Fever			Headache		Non Dengue	Salmonella	BC
570	Surabaya	Pediatric	1015702127	F	24.8487	18 - < 25 years	>18 years	1	2	2	4		2016-03-15	2016	UNK		Non Dengue	UNK			Anemia	Upper, HB		5		Previous		URTI	6	21.3	9.8	216	71	21								FeverPaleIcterus			Headache		Non Dengue	UNK
570	Surabaya	Pediatric	1015702128	M	24.4545	18 - < 25 years	>18 years	0	3	2	3	Serology	2016-03-22	2016	Influenza A		Non Dengue	Influenza			No	Upper, GI		3		Previous		CAP	15.4	44.1	14.2	214	92.2	3.9								Annorexia,Chills,Fever,Lethargy	1	1			Non Dengue	Influenza	Serology
570	Surabaya	Pediatric	1015702129	M	19.3484	18 - < 25 years	>18 years	0	2	2	3	Serology	2016-03-22	2016	Influenza A		Non Dengue	Influenza			No	Upper, GI		5		Previous		URTI	15.7	44.5	4.6	152	70.3	15								Fever					Non Dengue	Influenza	Serology
570	Surabaya	Pediatric	1015702130	F	61.8371	45 - <65 years	>18 years	0	2	1	4		2016-04-04	2016	UNK		Non Dengue	UNK	Sepsis	1	No	Upper, Skin, HB		4		Previous		CAP	12.7	37.5	8.7	53	82.4	10.2								Fever,Icterus			Headache		Non Dengue	UNK
570	Surabaya	Pediatric	1015702131	M	52.4545	45 - <65 years	>18 years	0	3	2	4		2016-04-06	2016	UNK		Non Dengue	UNK			No	Diarrhea		1		Previous		GEA	15.1	44.8	11.9	182	88.5	6.5								Fever			Headache		Non Dengue	UNK
570	Surabaya	Pediatric	1015702132	F	73.7823	≥65 years	>18 years	1	3	2	1	Culture	2016-04-11	2016	Escherichia coli		Non Dengue	E coli			DM type II	Skin, Diar		7		Previous		Ulcer pedis	10.7	32.1	13.9	211	86.1	5.8								Annorexia,Fever					Non Dengue	E coli	Culture
570	Surabaya	Pediatric	1015702133	F	19.2142	18 - < 25 years	>18 years	0	2	1	1	PCR, NS1, Serology	2016-04-27	2016	DENV-2	DENV-2	Dengue	Dengue			No	GI		4	DHF II	Previous	Secondary	DHF II	13.3	41.1	5.9	58	76.8	14.1								Fever,Lethargy		1	Headache	DENV-2	Dengue	Dengue	PCR, NS1, Serology
570	Surabaya	Pediatric	1015702134	M	50.0041	45 - <65 years	>18 years	1	2	1	2	PCR, Serology	2016-04-29	2016	Leptospira		Dengue	Lepto			No	Upper, Skin, HB	1	4		Previous		DF	12.4	37.4	7.6	51	94	3.2								Annorexia,Fever,Lethargy,Icterus		1	Headache		Dengue	Lepto	PCR, Serology
570	Surabaya	Pediatric	1015702135	F	18.4093	18 - < 25 years	>18 years	1	1	1	1	PCR, NS1	2016-05-24	2016	DENV-3	DENV-3	Dengue	Dengue			No	Skin, GI		3	DF+HM	Previous	Secondary	DF	11.2	33.4	1.9	87	73.1	20.4								Annorexia,Fever			Headache	DENV-3	Dengue	Dengue	PCR, NS1
570	Surabaya	Pediatric	1015702136	F	28.5175	25 - <45 years	>18 years	0	1	1	1	PCR, Serology	2016-06-13	2016	DENV-3	DENV-3	Dengue	Dengue			No	Skin, GI		4	DHF II	Previous	Secondary	DHF II	15.3	44.9	1.7	55	42.2	34.1								Annorexia,Fever			Headache	DENV-3	Dengue	Dengue	PCR, Serology
580	Yogyakarta	Adult	1015801001	M	14.5298	12 - < 18 years	>5 - ≤18 years	0	3	2	1	Culture	2013-08-28	2013	Escherichia coli		Non Dengue	E coli			No	GI		3		Previous		Appendicitis	12.6	37.9	23.7	290	84.4	7.8								Annorexia,Fever					Non Dengue	E coli	Culture
580	Yogyakarta	Adult	1015801002	F	3.93977	1-<5 years	≤5 years	0	1	2	1	NS1, Serology	2013-09-12	2013	DENV	DENV	Dengue	Dengue			No	Upper		3	DF	Naive	Primary	DF	13.8	44.1	3	223	38.8	46.2								Fever				DENV	Dengue	Dengue	NS1, Serology
580	Yogyakarta	Adult	1015801003	F	2.52704	1-<5 years	≤5 years	1	2	2	4		2013-09-17	2013	UNK		Non Dengue	UNK	UNK	1	Craniofaringioma	Constitutional		1		Previous		Craniofaringioma	7.4	20.5	6.4	217	47.6	43.2								Fever					Non Dengue	UNK
580	Yogyakarta	Adult	1015801004	M	5.64545	5 - < 12 years	>5 - ≤18 years	0	3	2	1	Culture	2013-09-18	2013	Acinetobacter baumanii		Non Dengue	Other			No	Upper		4		Naive		Rhynopharingitis	13	36.4	28.8	158	92.8	4.1								Annorexia,Chills,Fever,Lethargy	1	1			Non Dengue	Other	Culture
580	Yogyakarta	Adult	1015801005	M	7.46064	5 - < 12 years	>5 - ≤18 years	0	2	1	1	PCR, Serology	2013-09-24	2013	DENV-1	DENV-1	Dengue	Dengue			No	GI		5	DF	Previous	Secondary	DF	13.8	40.6	8.7	150	52.3	37.6								Annorexia,Fever				DENV-1	Dengue	Dengue	PCR, Serology
580	Yogyakarta	Adult	1015801006	M	12.4381	12 - < 18 years	>5 - ≤18 years	0	1	1	1	PCR, NS1, Serology	2013-10-02	2013	DENV-3	DENV-3	Dengue	Dengue			No	GI		12	DF	Previous	Secondary	DF	13.5	40.1	3.1	127	81.8	11.2								Annorexia,Fever,Lethargy		1	Headache	DENV-3	Dengue	Dengue	PCR, NS1, Serology
580	Yogyakarta	Adult	1015801007	F	3.5	1-<5 years	≤5 years	0	1	1			2013-10-04	2013	A		Non Dengue	A	Prolonged syock septik resisten cathecolamin	1	Cerebral palsy, Lung TB, Toxoplasmosis	CNS, Lower		2				Bacterial Meningoencephalitis	11.8	35.5	5.4	128	76.4	16.9								Annorexia,Fever,Lethargy,Pale		1	Convuls, Decreasecons		Non Dengue	A
580	Yogyakarta	Adult	1015801008	M	13.0431	12 - < 18 years	>5 - ≤18 years	0	1	1	1	PCR, Serology	2013-10-07	2013	DENV-4	DENV-4	Dengue	Dengue			No	GI		5	DF	Previous	Secondary	DF	13.5	40.6	2.9	122	50.8	31.9								Fever			Headache	DENV-4	Dengue	Dengue	PCR, Serology
580	Yogyakarta	Adult	1015801009	M	1.12526	1-<5 years	≤5 years	0	2	1	3	PCR, Serology	2013-10-11	2013	DENV-1	DENV-1	Non Dengue	Dengue			No	CNS, Upper		1	DF	Previous	Secondary	Febrile convulsion	12.4	34.9	6	21	57.8	33.2								Fever			Convuls	DENV-1	Non Dengue	Dengue	PCR, Serology
580	Yogyakarta	Adult	1015801011	F	5.43463	5 - < 12 years	>5 - ≤18 years	0	2	1	2	IFA, Serology	2013-11-01	2013	Rickettsia typhi		Typhoid	Rickettsia			No	GI		11		Naive		Typhoid fever	11.7	34.6	4.7	119	42.1	36.4								Annorexia,Fever,Lethargy		1	Headache		Typhoid	Rickettsia	IFA, Serology
580	Yogyakarta	Adult	1015801012	M	3.00342	1-<5 years	≤5 years	0	2	2	4		2013-11-22	2013	UNK		Non Dengue	UNK			Cerebral palsy, Hydrocephalus, Malnutrition	CNS, Lower		2		Previous		Pneumonia	11.5	33.8	13.5	423	87.3	7.2								Fever			Decreasecons		Non Dengue	UNK
580	Yogyakarta	Adult	1015801013	F	7.11841	5 - < 12 years	>5 - ≤18 years	0	2	2	4		2013-12-17	2013	UNK		Non Dengue	UNK			Epilepsy	CNS, Upper		1		Naive		Febrile convulsion	12.1	35.1	11.7	229	83.3	8.1								Fever			Convuls		Non Dengue	UNK
580	Yogyakarta	Adult	1015801015	M	1.70294	1-<5 years	≤5 years	0	1	1	1	PCR, Serology	2013-12-19	2013	DENV-1	DENV-1	Dengue	Dengue			No	UTI, HB		4	DHF I	Naive	Primary	DHF I	11	33.6	3.8	146	37.4	47.6								Annorexia,Fever				DENV-1	Dengue	Dengue	PCR, Serology
580	Yogyakarta	Adult	1015801016	F	2.04791	1-<5 years	≤5 years	0	1	2	2	PCRq	2013-12-23	2013	HHV-6		Non Dengue	Other			CMV	CNS		4		Naive		CMV disease	12.3	36.3	2.8	164	47.1	39								Fever			Convuls		Non Dengue	Other	PCRq
580	Yogyakarta	Adult	1015801017	M	1.83436	1-<5 years	≤5 years	0	2	2	4		2014-01-02	2014	UNK		Non Dengue	UNK			Delayed development	CNS, Upper		1		Previous		Febrile convulsion	11.2	33.8	14.9	233	70.8	19.8								Fever			Convuls		Non Dengue	UNK
580	Yogyakarta	Adult	1015801018	M	4.9	1-<5 years	≤5 years	1	2	2			2014-01-02	2014	A		Non Dengue	A				CNS, Upper		Withdraw					10.5	33.4	12.6	351	51.1	42.9								Fever			Convuls		Non Dengue	A
580	Yogyakarta	Adult	1015801019	M	2.57632	1-<5 years	≤5 years	1	1	2	4		2014-01-07	2014	UNK		Non Dengue	UNK			No	Diarrhea		0		Previous		Diarrhea	10.8	31.8	4.6	208	77.8	11.8								Annorexia,Fever,Lethargy		1			Non Dengue	UNK
580	Yogyakarta	Adult	1015801020	F	3.56742	1-<5 years	≤5 years	0	2	2	4		2014-01-16	2014	UNK		Non Dengue	UNK			Cerebral palsy	CNS, Lower		1		Previous		Pneumonia	12.1	36.4	9.2	264	71.9	17.5								Fever			Convuls		Non Dengue	UNK
580	Yogyakarta	Adult	1015801021	M	6.23135	5 - < 12 years	>5 - ≤18 years	1	1	1	1	PCR, NS1, Serology	2014-01-16	2014	DENV-1	DENV-1	Dengue	Dengue			Malnutrition	GI		4	DF	Naive	Primary	DF	11	35.6	3.4	64	20	70.6								Annorexia,Chills,Fever,Lethargy,Pale	1	1	Dizziness	DENV-1	Dengue	Dengue	PCR, NS1, Serology
580	Yogyakarta	Adult	1015801022	F	4.18891	1-<5 years	≤5 years	0	3	2	4		2014-02-13	2014	UNK		Non Dengue	UNK			Delayed speech development	CNS, Upper, GI		4		Naive		Pharyngitis	11.9	35	35	436	82.5	11								Annorexia,Fever,Lethargy		1	Convuls		Non Dengue	UNK
580	Yogyakarta	Adult	1015801023	F	1.5	1-<5 years	≤5 years	0	3	2			2014-03-04	2014	UNK		Non Dengue	UNK			No	CNS		1				Febrile convulsion	12.1	33.2	25.5	433	53.2	38.5								Fever			Convuls		Non Dengue	UNK
580	Yogyakarta	Adult	1015801024	M	4.70637	1-<5 years	≤5 years	1	2	2	3	Serology	2014-03-11	2014	Salmonella typhi		Non Dengue	Salmonella	Unknown	1	Anemia, Hirschprung disease, Malnutrition	Skin, Diar		8		Naive		Hirschprung disease	7.4	26.8	11.9	271	57.6	33.6	0.21	0.12	0.09	17	28		0.4	Annorexia,Fever,Lethargy		1			Non Dengue	Salmonella	Serology
580	Yogyakarta	Adult	1015801025	F	2.57084	1-<5 years	≤5 years	1	2	2	4		2014-03-25	2014	UNK		Non Dengue	UNK			No	Lower, GI		5		Naive		Pneumonia	10.4	31.2	11	299	70.5	19.9								Fever					Non Dengue	UNK
580	Yogyakarta	Adult	1015801026	M	4.08761	1-<5 years	≤5 years	0	1	2	1	PCR, Serology	2014-04-02	2014	DENV-1	DENV-1	Dengue	Dengue			No	Skin		4	DHF I	Previous	Secondary	DHF I	13.8	39.7	3	152	33	57.9								Fever			Headache, Dizziness	DENV-1	Dengue	Dengue	PCR, Serology
580	Yogyakarta	Adult	1015801027	M	2.00958	1-<5 years	≤5 years	0	2	2	3	PCR, Serology	2014-05-05	2014	Chikungunya		Non Dengue	Chikungunya			No	CNS, Upper		Onset date unknown		Previous		Febrile convulsion	11.7	35.2	13	404	73.7	14.3								Fever			Convuls		Non Dengue	Chikungunya	PCR, Serology
580	Yogyakarta	Adult	1015801028	M	12.512	12 - < 18 years	>5 - ≤18 years	0	3	2	4		2014-05-06	2014	UNK		Non Dengue	UNK			No	Upper, GI		2		Naive		Appendicitis	12.2	36.6	16.1	340	91.4	4.9								Fever					Non Dengue	UNK
580	Yogyakarta	Adult	1015801029	F	1.36071	1-<5 years	≤5 years	0	2	2	1	BC	2014-05-12	2014	Pseudomonas aeruginosa		Non Dengue	Other			Congenital malformation, Malnutrition	Lower		12		Naive		Pneumonia	12.4	36.4	11.1	270	41.9	52.2								Fever					Non Dengue	Other	BC
580	Yogyakarta	Adult	1015801030	M	17.692	12 - < 18 years	>5 - ≤18 years	0	1	1	1	PCR, Serology	2014-05-16	2014	DENV-2	DENV-2	Dengue	Dengue			No	GI		3	DF	Previous	Secondary	DF	14.2	41.6	1.4	133	41.6	50.4								Fever				DENV-2	Dengue	Dengue	PCR, Serology
580	Yogyakarta	Adult	1015801031	F	1.13073	1-<5 years	≤5 years	1	2	1	4		2014-06-05	2014	UNK		Non Dengue	UNK	Respiratory distress	1	Down syndrome, Obesity, Congenital malfotmation of heart	Lower		13		Naive		Pneumonia	10	29.9	14.5	30	72.8	24.9								Fever					Non Dengue	UNK
580	Yogyakarta	Adult	1015801032	F	17.1362	12 - < 18 years	>5 - ≤18 years	0	1	1	1	NS1, Serology	2013-09-20	2013	DENV	DENV	Dengue	Dengue			No	Upper, Diar		5	DF	Previous	Secondary	DF	13.1	37.7	1.7	67	32.1	31.1								Fever,Lethargy		1	Headache	DENV	Dengue	Dengue	NS1, Serology
580	Yogyakarta	Adult	1015801033	F	1.48392	1-<5 years	≤5 years	0	2	2	3	Serology	2014-06-18	2014	RSV		Non Dengue	Other			No	Lower		2		Previous		Bronchiolitis	11.9	34.9	6	294	40.3	46.1								Fever					Non Dengue	Other	Serology
580	Yogyakarta	Adult	1015801034	F	3.58385	1-<5 years	≤5 years	0	2	2	3	PCR	2014-06-19	2014	DENV-2	DENV-2	Non Dengue	Dengue			Gastric ulcer, Hypertension, Choledocal cyst	Upper, HB		2	DF	Naive	Primary	Rhynopharingitis	11.2	32.9	11.3	322	33.6	59.4								Fever,Icterus				DENV-2	Non Dengue	Dengue	PCR
580	Yogyakarta	Adult	1015801035	M	6.5243	5 - < 12 years	>5 - ≤18 years	1	2	2	3	PCR, NS1	2014-06-20	2014	DENV-1	DENV-1	Non Dengue	Dengue			Malnutrition	Upper, GI		2	DF	Previous	Secondary	Nasopharyngitis	11	32.6	13.3	221	76.9	20.6								Fever,Lethargy		1	Headache	DENV-1	Non Dengue	Dengue	PCR, NS1
580	Yogyakarta	Adult	1015801036	M	5.81246	5 - < 12 years	>5 - ≤18 years	0	1	2	1	PCR, Serology	2014-06-25	2014	DENV-3	DENV-3	Dengue	Dengue			No	GI		5	DF	Naive	Primary	DF	11.8	34.4	1.7	172	56.6	33								Fever				DENV-3	Dengue	Dengue	PCR, Serology
580	Yogyakarta	Adult	1015801037	M	3.06092	1-<5 years	≤5 years		Not Done	Not Done	1	PCR, Serology	2014-07-02	2014	Measles virus		Non Dengue	Other			No	Lower, Skin	1	6		Naive		Pneumonia	Not Done	Not Done	Not Done	Not Done	Not Done	Not Done								Fever					Non Dengue	Other	PCR, Serology
580	Yogyakarta	Adult	1015801038	F	7.9	5 - < 12 years	>5 - ≤18 years	0	1	2	1	PCR, NS1	2014-07-19	2014	DENV-3	DENV-3	Dengue	Dengue			Down syndrome	Skin		4	DF	Naive	Primary	DF	15	43.6	3.5	161	65.6	31.2								Annorexia,Fever,Lethargy		1		DENV-3	Dengue	Dengue	PCR, NS1
580	Yogyakarta	Adult	1015801039	F	5.17728	5 - < 12 years	>5 - ≤18 years	0	3	2	3	Serology	2014-07-30	2014	Influenza A		Non Dengue	Influenza			Certebral palsy, epilepsy	CNS, Lower		1		Previous		Bronchopneumonia	11.8	34.7	36.9	389	85.4	11								Fever			Convuls		Non Dengue	Influenza	Serology
580	Yogyakarta	Adult	1015801040	M	5.39357	5 - < 12 years	>5 - ≤18 years	1	1	1	1	PCR, NS1, Serology	2014-08-12	2014	DENV-3	DENV-3	Dengue	Dengue			No	GI		4	DF	Previous	Secondary	DF	11.1	31.4	3.7	129	53	37								Fever				DENV-3	Dengue	Dengue	PCR, NS1, Serology
580	Yogyakarta	Adult	1015801041	M	2.34908	1-<5 years	≤5 years	0	2	2	5b		2014-08-26	2014	UNK		Non Dengue	UNK			No	Upper	1	7		Previous		Rhynopharingitis	11.1	34.2	6.4	178	42.1	48.4								Annorexia,Fever					Non Dengue	UNK
580	Yogyakarta	Adult	1015801042	M	1.25941	1-<5 years	≤5 years	0	3	2	4		2014-09-03	2014	UNK		Non Dengue	UNK			No	Upper, GI		5		Naive		UTI	11.8	36.3	18.3	324	42.6	45.3								Annorexia,Fever					Non Dengue	UNK
580	Yogyakarta	Adult	1015801043	F	1.8809	1-<5 years	≤5 years	0	2	2	4		2014-09-16	2014	UNK		Non Dengue	UNK			No	CNS		1		Naive		UTI	12.5	36	17.8	319	89.4	4.6								Fever,Lethargy		1	Convuls		Non Dengue	UNK
580	Yogyakarta	Adult	1015801044	M	4.29843	1-<5 years	≤5 years	0	2	2	4		2014-09-26	2014	UNK		Non Dengue	UNK			No	CNS, Upper, GI		2		Previous		Febrile convulsion	12.8	36.4	17.9	294	73.8	15.5								Fever			Convuls		Non Dengue	UNK
580	Yogyakarta	Adult	1015801045	M	8.13142	5 - < 12 years	>5 - ≤18 years	0	3	2	1	Culture	2014-10-01	2014	Pseudomonas aeruginosa		Non Dengue	Other			No	Upper, Skin		3		Naive		Cystitis	11.9	35.6	16.9	319.9	83.9	7								Fever					Non Dengue	Other	Culture
580	Yogyakarta	Adult	1015801046	M	12.5284	12 - < 18 years	>5 - ≤18 years	0	3	2	5a		2014-10-20	2014	UNK		Typhoid	UNK			No	Diarrhea		7		Previous		Typhoid fever	13.1	38.3	11	254	59.8	31.1								Fever			Headache		Typhoid	UNK
580	Yogyakarta	Adult	1015801047	F	4	1-<5 years	≤5 years	0	2	2	4		2014-10-29	2014	UNK		Non Dengue	UNK			Malnutrition	Upper, Diar		6		Previous		Rhynopharingitis	14	41.3	12.6	199	35.5	55.9								Fever					Non Dengue	UNK
580	Yogyakarta	Adult	1015801048	F	1.1937	1-<5 years	≤5 years	1	3	2	3	PCRq	2014-11-11	2014	HHV-6		Non Dengue	Other			Anemia, Delay Development, OMSK, Spina Bifida	Upper, HB		3		Naive		Sepsis	8.9	28.9	24.6	355	56.6	36.5								Fever,Icterus					Non Dengue	Other	PCRq
580	Yogyakarta	Adult	1015801049	M	1.2293	1-<5 years	≤5 years	1	2	2	4		2014-12-11	2014	UNK		Non Dengue	UNK			Epilepsy	CNS, GI		1		Naive		Febrile convulsion	10.6	33.9	17.7	285	46.2	43.1								Fever			Convuls, Decreasecons		Non Dengue	UNK
580	Yogyakarta	Adult	1015801050	F	2.90486	1-<5 years	≤5 years	0	2	2	4		2015-01-06	2015	UNK		Non Dengue	UNK			Heart Septal Defect	Lower, Diar		2		Naive		Dysentri	16	49	16.2	277	78	12.8								Fever,Lethargy		1			Non Dengue	UNK
580	Yogyakarta	Adult	1015801051	F	2.58727	1-<5 years	≤5 years	0	1	1	1	PCR, Serology	2015-01-07	2015	DENV-1	DENV-1	Dengue	Dengue			No	Skin		5	DF+HM	Naive	Primary	DF	12.3	39.6	2.4	111	30.7	64.7								Fever				DENV-1	Dengue	Dengue	PCR, Serology
580	Yogyakarta	Adult	1015801052	F	1.32512	1-<5 years	≤5 years	0	2	2	4		2015-01-14	2015	UNK		Non Dengue	UNK			Congenital Heart Malformation, Malnutrition	Diarrhea		1		Naive		Diarrhea	13.4	39.4	8.3	326	42.2	38								Fever,Lethargy		1			Non Dengue	UNK
580	Yogyakarta	Adult	1015801053	M	1.19097	1-<5 years	≤5 years	0	2	2	3	PCR	2015-01-23	2015	RSV-B		Non Dengue	Other			Malnutrition	Lower		5		Naive		Pneumonia	11.6	35.8	7.8	279	45.4	46.7								Fever					Non Dengue	Other	PCR
580	Yogyakarta	Adult	1015801054	F	5.27858	5 - < 12 years	>5 - ≤18 years	0	2	2	2	Serology	2015-01-30	2015	Leptospira		Dengue	Lepto			No	Diarrhea		4		Previous		DF	12.1	34	9.8	162	64	28.4	0.28	0.12	0.16	35	18		1	Fever					Dengue	Lepto	Serology
580	Yogyakarta	Adult	1015801055	F	15.1841	12 - < 18 years	>5 - ≤18 years	1	2	2	2	PCR, Serology	2015-02-16	2015	DENV-3, Enterococcus faecalis	DENV-3	Non Dengue	Dengue			No	Upper, Skin		2	DF	Previous	Secondary	UTI	11.5	35.4	7.4	243	83.1	8.7								Fever				DENV-3	Non Dengue	Dengue	PCR, Serology
580	Yogyakarta	Adult	1015801056	M	11.2416	5 - < 12 years	>5 - ≤18 years	0	2	2	1	PCR, NS1, Serology	2015-02-16	2015	DENV-3	DENV-3	Dengue	Dengue			No	Constitutional		2	DF	Previous	Secondary	DF	12.3	36.5	4.2	214	68.3	17.4								Fever,Lethargy		1		DENV-3	Dengue	Dengue	PCR, NS1, Serology
580	Yogyakarta	Adult	1015801057	M	9.59343	5 - < 12 years	>5 - ≤18 years	0	1	1	1	PCR, NS1, Serology	2015-02-17	2015	DENV-1	DENV-1	Dengue	Dengue			No	GI		4	DHF I	Previous	Secondary	DHF I	12.8	36.2	2.5	113	72	21.6								Fever			Dizziness	DENV-1	Dengue	Dengue	PCR, NS1, Serology
580	Yogyakarta	Adult	1015801058	F	1.00205	1-<5 years	≤5 years	0	2	2	3	PCR	2015-02-23	2015	Meta pneumovirus		Non Dengue	Other			Asthma bronchiale	Lower		6		Naive		Pneumonia	11.3	34.2	15	276	66.1	27.9								Fever					Non Dengue	Other	PCR
580	Yogyakarta	Adult	1015801059	M	5.08419	5 - < 12 years	>5 - ≤18 years	0	3	2	4		2015-02-25	2015	UNK		Non Dengue	UNK			Congenital Heart Malformation, Rheumatic fever	Lower, GI		6		Naive		Rheumatic fever	12.5	37.4	26.8	340	83.9	11.1								Fever					Non Dengue	UNK
580	Yogyakarta	Adult	1015801060	F	16.7666	12 - < 18 years	>5 - ≤18 years	0	1	1	1	PCR, NS1, Serology	2015-03-11	2015	DENV-4	DENV-4	Dengue	Dengue			No	GI	1	5	DF+HM	Previous	Secondary	DF	12.3	38.3	3.1	88	42.6	50.2								Annorexia,Fever,Lethargy		1		DENV-4	Dengue	Dengue	PCR, NS1, Serology
580	Yogyakarta	Adult	1015801061	F	11.9589	5 - < 12 years	>5 - ≤18 years	0	1	1	1	NS1, Serology	2015-03-16	2015	DENV	DENV	Dengue	Dengue			No	HB		5	DHF I	Previous	Secondary	DF	13	38	2.7	24	39.9	45.1								Fever,Lethargy		1	Headache	DENV	Dengue	Dengue	NS1, Serology
580	Yogyakarta	Adult	1015801062	F	3.70979	1-<5 years	≤5 years	0	2	1	1	PCR, Serology	2015-03-25	2015	DENV-3	DENV-3	Dengue	Dengue			No	Upper, GI		4	DF	Previous	Secondary	DF	12.8	36.7	6.7	110	28.3	66.9								Fever			Headache	DENV-3	Dengue	Dengue	PCR, Serology
580	Yogyakarta	Adult	1015801063	F	3.62218	1-<5 years	≤5 years	0	1	1	1	PCR, NS1, Serology	2015-03-26	2015	DENV-1	DENV-1	Dengue	Dengue			No	GI		4	DHF I	Naive	Primary	DHF I	12.3	35.3	1.8	121	25.4	69.5								Annorexia,Fever			Headache	DENV-1	Dengue	Dengue	PCR, NS1, Serology
580	Yogyakarta	Adult	1015801064	M	1.62081	1-<5 years	≤5 years	1	2	2	3	PCR, Serology	2015-04-15	2015	RSV-A		Non Dengue	Other			Cirrhosis, Delayed development	Lower		3		Naive		CAP	10.3	29.2	15.3	182	29.8	57.5								Annorexia,Fever,Lethargy		1			Non Dengue	Other	PCR, Serology
580	Yogyakarta	Adult	1015801065	M	7.61123	5 - < 12 years	>5 - ≤18 years	0	2	2	1	PCR, NS1, Serology	2015-04-17	2015	DENV-2	DENV-2	Dengue	Dengue			No	Upper, Skin, GI	1	4	DHF I	Naive	Primary	DHF I	12.4	36.4	10.6	343	77.5	14								Fever			Headache	DENV-2	Dengue	Dengue	PCR, NS1, Serology
580	Yogyakarta	Adult	1015801066	F	7.27721	5 - < 12 years	>5 - ≤18 years	0	1	1	1	PCR, NS1, Serology	2015-05-13	2015	DENV-1	DENV-1	Dengue	Dengue			Kidney defect	Upper, Skin		4	DHF I	Naive	Primary	DHF I	14.4	41.2	2.4	128	53.9	37.1								Fever,Lethargy		1	Headache	DENV-1	Dengue	Dengue	PCR, NS1, Serology
580	Yogyakarta	Adult	1015801067	M	1.06776	1-<5 years	≤5 years	1	2	1	1	Culture	2015-05-18	2015	Klebsiella pneumoniae		Non Dengue	Other			Down syndrome	CNS, Upper, Skin, Diarr	1	5		Naive		Diarrhea	10.6	30.3	13.7	110	72	21.8								Fever			Convuls		Non Dengue	Other	Culture
580	Yogyakarta	Adult	1015801068	F	10.475	5 - < 12 years	>5 - ≤18 years	0	3	2	1	PCR, NS1	2015-05-25	2015	DENV-3	DENV-3	Dengue	Dengue			No	CNS, Upper, UTI, GI		2	DHF I	Previous	Secondary	DHF I	13.5	40.3	17.3	213	88.3	5.5								Fever,Lethargy		1	Decreasecons	DENV-3	Dengue	Dengue	PCR, NS1
580	Yogyakarta	Adult	1015801069	M	9.13621	5 - < 12 years	>5 - ≤18 years	0	2	2	2	PCR, IFA, Serology	2015-06-08	2015	Rickettsia typhi		Dengue	Rickettsia			No	GI		5		Previous		DF	14.3	39.4	6.6	218	57.9	32.1	0.36	0.12	0.24	63	21		0.5	Annorexia,Fever			Dizziness		Dengue	Rickettsia	PCR, IFA, Serology
580	Yogyakarta	Adult	1015801070	M	1.04038	1-<5 years	≤5 years	0	1	2	1	PCR, NS1, Serology	2015-06-24	2015	DENV-2	DENV-2	Dengue	Dengue			No	Upper		2	DF	Naive	Primary	DF	12.2	35.9	5.7	340	60	23								Fever				DENV-2	Dengue	Dengue	PCR, NS1, Serology
580	Yogyakarta	Adult	1015801071	F	3.0527	1-<5 years	≤5 years	0	2	2	3	PCR	2015-07-03	2015	Adenovirus		Non Dengue	Other			No	Upper		4		Naive		Tonsilopharyngitis	11.8	33.8	16.8	251	43.1	43.7								Annorexia,Fever					Non Dengue	Other	PCR
580	Yogyakarta	Adult	1015801072	F	16.846	12 - < 18 years	>5 - ≤18 years	0	1	1	1	PCR, Serology	2015-07-24	2015	DENV-3	DENV-3	Dengue	Dengue			No	GI		3	DF	Previous	Secondary	DF	13.7	40.7	2.1	133	69.2	21.3								Fever				DENV-3	Dengue	Dengue	PCR, Serology
580	Yogyakarta	Adult	1015801073	M	14.6886	12 - < 18 years	>5 - ≤18 years	0	2	1	1	PCR, NS1	2015-07-24	2015	DENV-3	DENV-3	Dengue	Dengue			No	GI		2	DF	Naive	Primary	DF	14.7	45.7	4.9	114	76.7	14.4								Annorexia,Fever,Lethargy		1		DENV-3	Dengue	Dengue	PCR, NS1
580	Yogyakarta	Adult	1015801074	M	4.03559	1-<5 years	≤5 years	0	3	2	3	PCR	2015-08-05	2015	Cor43		Non Dengue	Other			No	Upper, Diar		5		Naive		Tonsilopharyngitis	11.4	33.6	24.2	610	70.7	20.9								Fever					Non Dengue	Other	PCR
580	Yogyakarta	Adult	1015801075	M	5.7358	5 - < 12 years	>5 - ≤18 years	1	3	2	4		2015-08-26	2015	UNK		Non Dengue	UNK			Anemia	Constitutional		5		Previous		Cellulitis	11.2	34.2	14.9	451	75.1	18.9								FeverPruritus					Non Dengue	UNK
580	Yogyakarta	Adult	1015801076	M	2.37919	1-<5 years	≤5 years	0	2	2	4		2015-09-18	2015	UNK		Non Dengue	UNK			No	Lower		5		Previous		CAP	12.4	35.5	16.4	417	57.9	30.3								Fever					Non Dengue	UNK
580	Yogyakarta	Adult	1015801077	F	7.73169	5 - < 12 years	>5 - ≤18 years	1	3	2	3	PCR	2015-09-22	2015	Bordetella pertussis, Streptococcus pneumoniae		Non Dengue	Multiple			Anemia, HIV, Malnutrition	Upper		7		Previous		Bronchiectasis	6.7	22.6	14.9	571	68.5	27.1								Fever					Non Dengue	Multiple	PCR
580	Yogyakarta	Adult	1015801078	M	4.66256	1-<5 years	≤5 years	0	1	2	4		2015-09-28	2015	UNK		Non Dengue	UNK			Asthma bronchiale	Lower		7		Previous		Pneumonia	12.1	35	5.6	152	64.9	25.5								Fever,Lethargy		1			Non Dengue	UNK
580	Yogyakarta	Adult	1015801079	M	11.9425	5 - < 12 years	>5 - ≤18 years	0	1	1	1	PCR, NS1, Serology	2015-10-05	2015	DENV-1	DENV-1	Dengue	Dengue			No	Upper, GI		3	DHF I	Previous	Secondary	DHF I	14.2	42.4	3.3	122	69.7	24.3								Fever,Lethargy		1	Headache	DENV-1	Dengue	Dengue	PCR, NS1, Serology
580	Yogyakarta	Adult	1015801080	F	15.1786	12 - < 18 years	>5 - ≤18 years	0	1	1	1	PCR, NS1, Serology	2015-10-05	2015	DENV-1	DENV-1	Dengue	Dengue			No	Upper		4	DF	Previous	Secondary	DF	12.4	36.4	3.2	144	67.4	27.3								Fever,Lethargy		1		DENV-1	Dengue	Dengue	PCR, NS1, Serology
580	Yogyakarta	Adult	1015801081	F	5.32238	5 - < 12 years	>5 - ≤18 years	0	3	2	4		2015-10-19	2015	UNK		Non Dengue	UNK			Cerebral palsy	CNS, Lower, GI		2		Previous		Pneumonia	11.5	35.1	17	331	85.3	10.5								Annorexia,Chills,Fever	1		Convuls, Decreasecons		Non Dengue	UNK
580	Yogyakarta	Adult	1015801082	M	1.36071	1-<5 years	≤5 years	1	2	2	3	PCR	2015-11-13	2015	Enterovirus		Non Dengue	Other			Anemia	Upper, Diar		7		Naive		Acute otitis media	8.4	25.4	10.7	323	53.4	29.4								Fever,Lethargy		1			Non Dengue	Other	PCR
580	Yogyakarta	Adult	1015801083	F	3.436	1-<5 years	≤5 years	0	2	2	4		2015-11-16	2015	UNK		Non Dengue	UNK			No	Upper, GI		3		Naive		Viral infection	11.9	33.9	6.4	160	75.5	16.7								Annorexia,Fever					Non Dengue	UNK
580	Yogyakarta	Adult	1015801084	F	3.44422	1-<5 years	≤5 years	0	2	2	4		2015-11-25	2015	UNK		Non Dengue	UNK			Epilepsy	CNS, Lower		2		Naive		Febrile convulsion	12.8	37.4	12.5	411	87.5	11.5								Fever,Lethargy		1	Convuls		Non Dengue	UNK
580	Yogyakarta	Adult	1015801085	M	5.02943	5 - < 12 years	>5 - ≤18 years	0	1	2	1	PCR	2015-12-04	2015	Measles virus		Non Dengue	Other			HIV	Lower, Skin, Diarr	1	5		Naive		Morbili	12.3	35	5.3	228	54.9	40.4								Annorexia,Fever					Non Dengue	Other	PCR
580	Yogyakarta	Adult	1015801086	M	4.82957	1-<5 years	≤5 years	0	2	2	1	Culture	2015-12-11	2015	Klebsiella pneumoniae		Non Dengue	Other			No	Upper, Skin		6		Naive		Tonsilopharyngitis	12.2	34.7	14.7	160	36	58								Fever					Non Dengue	Other	Culture
580	Yogyakarta	Adult	1015801087	M	16.4764	12 - < 18 years	>5 - ≤18 years	0	2	2	3	Serology	2016-01-25	2016	Influenza B		Non Dengue	Influenza			No	Upper, GI		7		Previous		Pharyngitis	14.4	41.7	4.9	167	62	29.1								Fever			Headache		Non Dengue	Influenza	Serology
580	Yogyakarta	Adult	1015801088	M	4.64613	1-<5 years	≤5 years	0	2	2	4		2016-02-19	2016	UNK		Non Dengue	UNK			No	CNS, Diar		2		Previous		Febrile convulsion	13.4	40.3	9.1	305	78.4	17.3								Fever			Convuls		Non Dengue	UNK
580	Yogyakarta	Adult	1015801089	M	16.3285	12 - < 18 years	>5 - ≤18 years	0	2	2	3	Serology	2016-03-02	2016	Chikungunya		Non Dengue	Chikungunya			No	Upper, Skin, GI	1	2		Previous		Fever	15.9	46.6	5	167	69.8	18.7								Chills,Fever	1		Headache		Non Dengue	Chikungunya	Serology
580	Yogyakarta	Adult	1015801090	M	7.50992	5 - < 12 years	>5 - ≤18 years	0	1	1	1	PCR, NS1	2016-03-08	2016	DENV-2	DENV-2	Dengue	Dengue			No	Skin, GI	1	3	DHF I	Previous	Secondary	DHF I	13.8	39.4	2.7	44	61.1	29.6								Annorexia,Fever			Headache	DENV-2	Dengue	Dengue	PCR, NS1
580	Yogyakarta	Adult	1015801091	F	4.53114	1-<5 years	≤5 years	0	2	2	3	Serology	2016-03-21	2016	RSV		Non Dengue	Other			HSD	Lower, GI		3		Previous		CAP	11.4	33.6	8.1	248	62.3	31.3								Annorexia,Fever					Non Dengue	Other	Serology
580	Yogyakarta	Adult	1015801092	M	14.7214	12 - < 18 years	>5 - ≤18 years	0	1	1	1	PCR, Serology	2016-04-22	2016	DENV-3	DENV-3	Dengue	Dengue			No	GI		5	DF	Previous	Secondary	DF	15.5	44.8	3.6	30	51.1	41.7								Fever			Headache	DENV-3	Dengue	Dengue	PCR, Serology
580	Yogyakarta	Adult	1015801093	F	3.36756	1-<5 years	≤5 years	0	2	2	4		2016-05-17	2016	UNK		Non Dengue	UNK			HSV	Lower, Diar		2		Previous		Pneumonia	11.7	34.3	7.3	174	59.9	32.6								Annorexia,Fever,Lethargy		1			Non Dengue	UNK
580	Yogyakarta	Adult	1015801094	F	3.84942	1-<5 years	≤5 years	0	2	2	3	PCRq	2016-05-27	2016	HHV-6		Non Dengue	Other			No	CNS, Upper, Skin, GI		3		Previous		Rhynopharingitis	11.5	35.7	7.6	223	69.2	24.6								Fever			Convuls		Non Dengue	Other	PCRq
580	Yogyakarta	Adult	1015801095	M	9.87543	5 - < 12 years	>5 - ≤18 years	0	1	1	1	PCR, NS1, Serology	2016-06-03	2016	DENV-3	DENV-3	Dengue	Dengue			No	Upper, Diar		3	DF	Previous	Secondary	DF	12.8	37	3.1	139	51	28								Fever				DENV-3	Dengue	Dengue	PCR, NS1, Serology
580	Yogyakarta	Adult	1015801096	F	3.72895	1-<5 years	≤5 years	0	2	2	3	PCR, NS1	2016-06-10	2016	DENV-3	DENV-3	Non Dengue	Dengue			No	Upper, GI		5	DF	Naive	Primary	Viral infection	12.8	36.7	11	257	65.5	19.4								Annorexia,Fever				DENV-3	Non Dengue	Dengue	PCR, NS1
580	Yogyakarta	Pediatric	1015802001	M	61.3005	45 - <65 years	>18 years	1	2	1	4		2013-09-12	2013	UNK		Non Dengue	UNK			Hepatitis B	Diarrhea		5		Previous		GEA	12.3	35.1	9.2	66	73.1	23.2								Annorexia,Chills,Fever,Lethargy	1	1	Headache		Non Dengue	UNK
580	Yogyakarta	Pediatric	1015802002	F	26.6448	25 - <45 years	>18 years	1	2	1	1	Serology	2013-09-16	2013	Salmonella typhi		Typhoid	Salmonella			No	GI		13		Previous		Typhoid fever	11.4	34.4	4.5	137	55.6	33.8	0.37	0.16	0.21	63	46		0.9	Annorexia,Chills,Fever,Lethargy	1	1	Headache		Typhoid	Salmonella	Serology
580	Yogyakarta	Pediatric	1015802004	M	35.8658	25 - <45 years	>18 years	0	1	1	1	PCR, Serology	2013-09-23	2013	DENV-1	DENV-1	Dengue	Dengue			No	GI		3	DF	Previous	Secondary	DF	16.8	47.6	2.6	28	65	19.9								Annorexia,Chills,Fever	1		Headache	DENV-1	Dengue	Dengue	PCR, Serology
580	Yogyakarta	Pediatric	1015802005	F	40.2026	25 - <45 years	>18 years	1	3	2	4		2013-09-28	2013	UNK		Non Dengue	UNK			Anemia, Gastric ulcer, Myoma	Diarrhea		3		Previous		UTI	7.1	23	15.8	276	92.6	4.4								Annorexia,Chills,Fever,Lethargy,Pale	1	1	Dizziness		Non Dengue	UNK
580	Yogyakarta	Pediatric	1015802006	M	38.5298	25 - <45 years	>18 years	1	3	2	4		2013-10-05	2013	UNK		Non Dengue	UNK			No	Upper, GI		3		Previous		Gastritis	12.2	36.3	15.4	230	41.1	5.1								Annorexia,Fever,Lethargy,Pale		1			Non Dengue	UNK
580	Yogyakarta	Pediatric	1015802007	M	31.2471	25 - <45 years	>18 years	0	2	2	1	Serology	2013-10-07	2013	Salmonella typhi		Typhoid	Salmonella			Lung TB	Lower, GI		11		Previous		Typhoid fever	13.6	43.1	8	311	83.4	9	0.6	0.31	0.29	23	5		0.96	Annorexia,Chills,Fever,Lethargy	1	1	Dizziness		Typhoid	Salmonella	Serology
580	Yogyakarta	Pediatric	1015802008	F	20.1533	18 - < 25 years	>18 years	1	2	1	4		2013-10-08	2013	UNK		Non Dengue	UNK			SLE	Skin, GI	1	5		Previous		SLE	8.5	26.7	4.2	123	76.9	19.1								FeverPruritusLethargyPale		1	Dizziness		Non Dengue	UNK
580	Yogyakarta	Pediatric	1015802009	M	46.3901	45 - <65 years	>18 years	0	3	2	4		2013-10-09	2013	UNK		Non Dengue	UNK			DM, Hipertension,Stroke	CNS, Diar		2		Previous		Stroke	15.8	46.1	18.1	229	90.4	5.8								Fever			Headache, Decreasecons		Non Dengue	UNK
580	Yogyakarta	Pediatric	1015802010	M	25.1362	25 - <45 years	>18 years	0	2	1	2	PCR, Serology	2013-10-11	2013	Leptospira		Dengue	Lepto			No	Diarrhea		2		Previous		DF	14.2	41.5	7.4	98	80.7	11.3	2.3	1.08	1.22	37	40		1.18	Annorexia,Fever,Lethargy		1	Dizziness		Dengue	Lepto	PCR, Serology
580	Yogyakarta	Pediatric	1015802011	F	44.4709	25 - <45 years	>18 years	1	3	2	1	Culture	2013-11-01	2013	Staphylococcus aureus		Non Dengue	Other			Anemia, Hypertension, DM	Lower		4		Previous		Pneumonia	9.6	29.7	23	180	89.5	5.2								Annorexia,Fever,Lethargy,Pale		1	Dizziness		Non Dengue	Other	Culture
580	Yogyakarta	Pediatric	1015802012	M	36.4189	25 - <45 years	>18 years	1	1	2	1	BC	2013-11-27	2013	Pseudomonas aeruginosa		Non Dengue	Other	Syok Septik	1	Anemia, HIV, Lung TB, Toxoplasma	Lower, GI		3		Previous		Steven Johnson Syndrome	9.6	28.9	0.7	208	52	18.4								Annorexia,Chills,Fever,Lethargy	1	1	Dizziness		Non Dengue	Other	BC
580	Yogyakarta	Pediatric	1015802013	M	54.5161	45 - <65 years	>18 years	1	3	2	3	PCR, IFA, Serology	2013-12-04	2013	Rickettsia typhi		Non Dengue	Rickettsia			DM type II	GI		5		Previous		Sepsis	10.3	30.3	14.3	217	92.4	4	0.59	0.19	0.4	45	49		9.92	Annorexia,Fever,Lethargy		1			Non Dengue	Rickettsia	PCR, IFA, Serology
580	Yogyakarta	Pediatric	1015802014	F	44.679	25 - <45 years	>18 years	0	2	1	4		2013-12-18	2013	UNK		Non Dengue	UNK	UNK	1	Hepatitis B	HB		10		Previous		Cholecystitis	12.1	34.2	4.7	77	68	17.8								FeverLethargyIcterus		1			Non Dengue	UNK
580	Yogyakarta	Pediatric	1015802015	F	19.2635	18 - < 25 years	>18 years	1	2	2	4		2014-01-14	2014	UNK		Non Dengue	UNK			Anemia, CHF	HB		4		Previous		Hemolytic anemia	4.3	14	6	295	72.7	23.3								Annorexia,Fever,Lethargy,Pale,Icterus		1	Dizziness		Non Dengue	UNK
580	Yogyakarta	Pediatric	1015802016	M	75.0418	≥65 years	>18 years	0	1	1	3	PCR, Serology	2014-01-15	2014	Rickettsia typhi		Non Dengue	Rickettsia	UNK	1	COPD	Lower		5		Previous		Sepsis	15.7	46.9	4	144	82.8	12.7	0.76	0.53	0.23	84	26		1.7	Annorexia,Fever,Lethargy		1	Dizziness		Non Dengue	Rickettsia	PCR, Serology
580	Yogyakarta	Pediatric	1015802017	M	25.6071	25 - <45 years	>18 years	1	2	2	4		2014-01-28	2014	UNK		Non Dengue	UNK			Anemia, HIV	Diarrhea		7		Previous		HIV	5.9	17.9	8.4	242	82.6	7.8								Fever,Lethargy		1			Non Dengue	UNK
580	Yogyakarta	Pediatric	1015802018	F	25.1937	25 - <45 years	>18 years	1	1	2	1	Culture	2014-04-21	2014	Pseudomonas aeruginosa		Non Dengue	Other			HIV, Lung TB	Upper, Diar		14		Previous		Pneumonia	11.7	32.8	2.2	389	36.3	29.6								Fever					Non Dengue	Other	Culture
580	Yogyakarta	Pediatric	1015802019	M	30.8611	25 - <45 years	>18 years	1	3	2	4		2014-04-25	2014	UNK		Non Dengue	UNK			HIV, Syphilis	UTI		10		Previous		Abses anus	10.7	31.7	13.2	339	80.3	12.4								Fever					Non Dengue	UNK
580	Yogyakarta	Pediatric	1015802020	M	70.9268	≥65 years	>18 years	1	2	2	1	Culture	2014-05-13	2014	Acinetobacter baumanii		Non Dengue	Other			Asthma bronchiale, Anemia, COPD	Lower		8		Previous		Bronchiectasis	9.6	31	6.9	596	84.4	9								Annorexia,Fever,Lethargy		1			Non Dengue	Other	Culture
580	Yogyakarta	Pediatric	1015802021	F	69.0678	≥65 years	>18 years	1	2	1	4		2014-05-30	2014	UNK		Non Dengue	UNK			Anemia, DM type II, Stroke	CNS, Upper, GI		3		Previous		Bronchopneumonia	10.1	31.4	8	77	92.4	5.4								Fever,Lethargy		1	Convuls, Decreasecons		Non Dengue	UNK
580	Yogyakarta	Pediatric	1015802022	M	38.4613	25 - <45 years	>18 years	1	2	2	1	PCR, Microscopic	2014-06-03	2014	Mycobacterium tuberculosis		Non Dengue	M TB			Lung TB	Lower, GI		8		Previous		Sepsis	10.1	31.4	6.8	315	83.8	7.5								Annorexia,Fever,Nightsweat,Lethargy		1			Non Dengue	M TB	PCR, Microscopic
580	Yogyakarta	Pediatric	1015802023	F	23.5181	18 - < 25 years	>18 years	1	2	2	4		2014-06-03	2014	UNK		Non Dengue	UNK			Cerebritis	Constitutional		2		Previous		Cephalgia	11.3	33.7	9.3	170	88.8	5.7								Fever			Headache		Non Dengue	UNK
580	Yogyakarta	Pediatric	1015802024	M	38.0917	25 - <45 years	>18 years	0	2	2	1	BC	2014-06-10	2014	Escherichia coli		Non Dengue	E coli	Septic shock	1	Anemia	Diarrhea		1		Previous		Sepsis	14.7	44.7	7.6	259	70.2	24.6								Annorexia,Fever,Lethargy		1			Non Dengue	E coli	BC
580	Yogyakarta	Pediatric	1015802025	F	71.6797	≥65 years	>18 years	0	3	2	4		2014-06-17	2014	UNK		Non Dengue	UNK			Asthma bronchiale, COPD, Hypertension	Lower		8		Previous		CAP	14	43.5	21.6	335	75	17.3								Chills,Fever,Lethargy	1	1			Non Dengue	UNK
580	Yogyakarta	Pediatric	1015802026	M	27.5428	25 - <45 years	>18 years	1	2	2	4		2014-06-26	2014	UNK		Non Dengue	UNK			HIV, Miliary TB	Lower, Skin, Diarr	1	2		Previous		Sepsis	12.4	37.6	7	319	79.9	15.8								FeverPruritusLethargy		1			Non Dengue	UNK
580	Yogyakarta	Pediatric	1015802027	M	58.9706	45 - <65 years	>18 years	1	3	2	4		2014-07-01	2014	UNK		Non Dengue	UNK			Anemia, DM type II	Skin, GI		7		Previous		Sepsis	11.4	33.4	14.3	167	88.4	6.7								Annorexia,Fever,Lethargy		1	Dizziness		Non Dengue	UNK
580	Yogyakarta	Pediatric	1015802028	F	71.6194	≥65 years	>18 years	1	3	2	4		2014-07-24	2014	UNK		Non Dengue	UNK			Hypertension	Diarrhea		1		Previous		GEA	11.6	35.3	14.5	217	89.4	5.7								Annorexia,Fever,Lethargy		1			Non Dengue	UNK
580	Yogyakarta	Pediatric	1015802029	M	68.5941	≥65 years	>18 years	1	2	2	1	Microscopic	2014-08-05	2014	M leprae		Non Dengue	Other			Anemia, Leprosy	Skin		11		Previous		Sepsis	9.9	30.5	9.9	323	83.4	12								Fever					Non Dengue	Other	Microscopic
580	Yogyakarta	Pediatric	1015802030	M	46.5873	45 - <65 years	>18 years	0	3	2	4		2014-08-14	2014	UNK		Non Dengue	UNK	Gagal nafas tipe 2	1	Lung TB, Spondylitis TB (discussed)	Lower, GI		2		Previous		Lung TB	13.9	41	13.6	303	94.4	2.7								Annorexia,Fever,Nightsweat,Lethargy,Pale		1			Non Dengue	UNK
580	Yogyakarta	Pediatric	1015802031	M	45.6153	45 - <65 years	>18 years	1	2	2	1	PCR	2014-08-20	2014	Mycobacterium tuberculosis		Non Dengue	M TB			Anemia, Hepatitis B, HIV, Lung TB	Lower, GI		5		Previous		HIV	9.3	27.8	7.8	316	77	13.2								Fever,Lethargy		1			Non Dengue	M TB	PCR
580	Yogyakarta	Pediatric	1015802032	M	54.8008	45 - <65 years	>18 years	1	3	2	1	Culture	2014-08-27	2014	Streptococcus faecalis		Non Dengue	Other			Anemia, CAD, DM type II, PAD	Skin, GI		7		Previous		Sepsis	10	30.6	20.4	337	89.2	3.7								Fever,Lethargy		1	Dizziness		Non Dengue	Other	Culture
580	Yogyakarta	Pediatric	1015802033	M	62.4175	45 - <65 years	>18 years	0	2	1	2	PCR, Serology	2014-09-10	2014	Leptospira		Non Dengue	Lepto			COPD, Tumor thorax	Upper, Skin, GI		4		Previous		Sepsis	13.8	40.6	9.7	69	92.4	3.6								Fever					Non Dengue	Lepto	PCR, Serology
580	Yogyakarta	Pediatric	1015802034	F	45.8535	45 - <65 years	>18 years	0	3	2	4		2014-09-15	2014	UNK		Non Dengue	UNK			DM type II, Hypertension, Uterus tumour	GI		7		Previous		Sepsis	15.3	44.3	20.2	244	83.8	10.8								Fever			Headache		Non Dengue	UNK
580	Yogyakarta	Pediatric	1015802035	F	71.7919	≥65 years	>18 years	1	1	1	1	BC	2014-09-30	2014	Escherichia coli		Non Dengue	E coli			Multiple myeloma, Osteoarthritis	Diarrhea		2		Previous		Diarrhea	9.2	28.4	0.5	130	0	97.9								Fever,Lethargy		1			Non Dengue	E coli	BC
580	Yogyakarta	Pediatric	1015802036	M	52.8679	45 - <65 years	>18 years	0	3	2	3	PCR	2014-10-28	2014	Streptococcus pneumoniae		Non Dengue	Streptococcus pneumonia			CHF, DM, Hypertension, Obesity	Lower		1		Previous		Sepsis	15.5	47.4	16.6	458	71.5	20.8								Fever,Lethargy		1			Non Dengue	Streptococcus pneumonia	PCR
580	Yogyakarta	Pediatric	1015802037	F	19.1595	18 - < 25 years	>18 years	1	2	1	4		2014-11-13	2014	UNK		Non Dengue	UNK			Evans syndrome, Cushing disease, DM	Constitutional		3		Previous		Evans syndrome	3.3	10.5	5.9	15	69.5	24.4								FeverLethargyPale		1	Dizziness		Non Dengue	UNK
580	Yogyakarta	Pediatric	1015802038	F	78.8912	≥65 years	>18 years	1	3	2	4		2014-11-21	2014	UNK		Non Dengue	UNK	Severe Sepsis dan Stroke Hemorrhagic	1	CHF, Stroke	CNS, Lower		2		Previous		Sepsis	9.9	31.2	12.7	175	84.4	10.1								Fever			Decreasecons		Non Dengue	UNK
580	Yogyakarta	Pediatric	1015802039	F	69.0103	≥65 years	>18 years	0	2	2	4		2014-12-30	2014	UNK		Non Dengue	UNK			CAD, HHD	Constitutional		2		Previous		UTI	13.1	39.1	9.7	204	73.4	16.4								Fever			Dizziness		Non Dengue	UNK
580	Yogyakarta	Pediatric	1015802040	M	60.0137	45 - <65 years	>18 years	1	3	2	1	Culture	2015-01-05	2015	Pseudomonas aeruginosa		Non Dengue	Other			COPD	Lower, Diar		1		Previous		COPD	11.8	36.6	15.5	502	81.8	8.6								Fever					Non Dengue	Other	Culture
580	Yogyakarta	Pediatric	1015802041	M	22.3737	18 - < 25 years	>18 years	0	1	1	1	PCR, NS1, Serology	2015-02-10	2015	DENV-2	DENV-2	Dengue	Dengue			HIV	GI		4	DF	Previous	Secondary	DF	16.2	45	2.2	64	68.9	26.1								Annorexia,Fever			Headache	DENV-2	Dengue	Dengue	PCR, NS1, Serology
580	Yogyakarta	Pediatric	1015802042	M	58.6283	45 - <65 years	>18 years	1	3	2	4		2015-02-11	2015	UNK		Non Dengue	UNK			Anemia, CKD, Hypertension	Lower, GI		1		Previous		Pneumonia	8.4	25.3	15.2	306	93	4.8								Fever					Non Dengue	UNK
580	Yogyakarta	Pediatric	1015802043	F	53.4045	45 - <65 years	>18 years	1	3	2	4		2015-02-17	2015	UNK		Non Dengue	UNK			Hypertension, Tumor caecum	GI		4		Previous		Appendicitis	11.9	35.6	14.9	273	79.7	14.8								Fever					Non Dengue	UNK
580	Yogyakarta	Pediatric	1015802044	M	53.3196	45 - <65 years	>18 years	1	1	1	1	Culture	2015-02-26	2015	Enterococcus faecalis		Non Dengue	Other			Cirrosis, DM type II	CNS, Upper		1		Previous		UTI	9.1	27.3	1.7	8	77.2	18								Fever			Convuls, Decreasecons		Non Dengue	Other	Culture
580	Yogyakarta	Pediatric	1015802045	M	23.551	18 - < 25 years	>18 years	1	1	1	1	BC, Serology	2015-03-04	2015	Salmonella sp		Typhoid	Salmonella	Sepsis	1	Anemia, Hepatitis B, HIV, Lung TB	CNS		11		Previous		Typhoid fever	6.9	20.6	2.7	117	71.9	23.2	0.53	0.33	0.2	82	21		0.9	Fever,Lethargy		1	Decreasecons		Typhoid	Salmonella	BC, Serology
580	Yogyakarta	Pediatric	1015802046	M	34.9213	25 - <45 years	>18 years	1	1	1	1	Microscopic	2015-03-06	2015	Mycobacterium tuberculosis		Non Dengue	M TB	Syok Septik	1	HIV	Lower		3		Previous		Sepsis	11.3	33.4	2.7	105	88.7	3.6								Annorexia,Fever					Non Dengue	M TB	Microscopic
580	Yogyakarta	Pediatric	1015802047	F	30.9541	25 - <45 years	>18 years	1	2	2	1	PCR	2015-03-20	2015	Mycobacterium tuberculosis		Non Dengue	M TB	Gagal nafas	1	HIV, Lung TB	Lower, GI		6		Previous		Lung TB	11.6	35.3	9.3	240	80.9	13.6								Annorexia,Fever,Nightsweat,Lethargy		1			Non Dengue	M TB	PCR
580	Yogyakarta	Pediatric	1015802048	M	27.0883	25 - <45 years	>18 years	0	3	2	4		2015-03-24	2015	UNK		Non Dengue	UNK			No	Diarrhea		2		Previous		GEA	16.9	48.4	24.7	289	91.5	2.7								Fever					Non Dengue	UNK
580	Yogyakarta	Pediatric	1015802049	M	25.3251	25 - <45 years	>18 years	1	2	2	1	Culture	2015-03-31	2015	Pseudomonas aeruginosa		Non Dengue	Other			Anemia, HIV, Lung TB	Lower, GI		10		Previous		CMV disease	6.2	20.3	5	189	78.6	7.6								Annorexia,Fever,Nightsweat,Lethargy,Pale		1			Non Dengue	Other	Culture
580	Yogyakarta	Pediatric	1015802050	F	21.0431	18 - < 25 years	>18 years	1	1	1	1	PCR, NS1, Serology	2015-04-23	2015	DENV-3	DENV-3	Dengue	Dengue			No	Upper, GI		4	DF	Previous	Secondary	DF	11.7	34.5	3.3	43	56.7	25.5								Fever,Lethargy		1	Headache, Dizziness	DENV-3	Dengue	Dengue	PCR, NS1, Serology
580	Yogyakarta	Pediatric	1015802051	M	61.4976	45 - <65 years	>18 years	0	3	2	4		2015-05-07	2015	UNK		Non Dengue	UNK			DM	Lower, UTI, GI		3		Previous		Bronchopneumonia	13.9	40	33.7	309	94.9	2.9								Annorexia,Fever,Lethargy		1			Non Dengue	UNK
580	Yogyakarta	Pediatric	1015802052	F	61.347	45 - <65 years	>18 years	0	3	2	3	PCR, Serology	2015-05-08	2015	Leptospira		Non Dengue	Lepto			No	Diarrhea		7		Previous		UTI	14.2	40.8	10.8	183	90.4	6.5		0.53		16	20		1.46	Chills,Fever	1		Headache, Dizziness		Non Dengue	Lepto	PCR, Serology
580	Yogyakarta	Pediatric	1015802053	F	48.3806	45 - <65 years	>18 years	0	3	2	3	PCR	2015-06-09	2015	Streptococcus pneumoniae		Non Dengue	Streptococcus pneumonia			CHF, Grave disease	Lower, Diar		1		Previous		Thyroiditis	12.3	36.7	19.9	288	73.3	15.5								Fever,Lethargy		1	Dizziness		Non Dengue	Streptococcus pneumonia	PCR
580	Yogyakarta	Pediatric	1015802054	F	74.4942	≥65 years	>18 years	1	3	2	4		2015-07-01	2015	UNK		Non Dengue	UNK	Gagal nafas	1	COPD	Lower		4		Previous		CAP	11.9	36.5	14.7	168	93.2	3.4								Annorexia,Chills,Fever,Lethargy	1	1			Non Dengue	UNK
580	Yogyakarta	Pediatric	1015802055	M	70.8802	≥65 years	>18 years	0	3	2	3	Serology	2015-08-28	2015	Influenza A		Non Dengue	Influenza			CHF	Lower		4		Naive		CAP	15.9	44.8	19.1	222	94.3	2.1								Fever					Non Dengue	Influenza	Serology
580	Yogyakarta	Pediatric	1015802056	M	19.7618	18 - < 25 years	>18 years	0	2	1	2	IFA, Serology	2015-09-02	2015	Rickettsia typhi		Dengue	Rickettsia			No	Skin	1	4		Previous		DHF I	14.7	43.3	4.4	78	58.6	34	0.46	0.19	0.27	135	85		0.8	Fever			Dizziness		Dengue	Rickettsia	IFA, Serology
580	Yogyakarta	Pediatric	1015802057	F	20.4517	18 - < 25 years	>18 years	0	1	1	2	Serology	2015-11-12	2015	Rickettsia typhi		Dengue	Rickettsia			No	GI		4		Previous		DHF I	14.4	42.1	2.2	63	59.4	32.9	0.71	0.3	0.41	115	84		0.93	Fever			Headache		Dengue	Rickettsia	Serology
580	Yogyakarta	Pediatric	1015802058	M	77.5797	≥65 years	>18 years	0	3	2	1	BC	2015-12-10	2015	Escherichia coli		Non Dengue	E coli			COPD, DM type II	CNS, Lower		9		Previous		Pneumonia	13.8	41.1	15	306	91.2	4.7								Chills,Fever,Lethargy	1	1	Decreasecons		Non Dengue	E coli	BC
580	Yogyakarta	Pediatric	1015802059	M	69.911	≥65 years	>18 years	0	3	2	1	Culture, PCR	2016-01-07	2016	Klebsiella pneumoniae		Non Dengue	Other			COPD	Lower, GI		2		Previous		CAP	13.6	40.7	13.9	156	88.6	9.5								Annorexia,Fever					Non Dengue	Other	Culture, PCR
580	Yogyakarta	Pediatric	1015802060	M	26.7762	25 - <45 years	>18 years	0	3	2	4		2016-01-11	2016	UNK		Non Dengue	UNK			No	CNS, Lower, GI		3		Previous		Unknown	17.7	50	18.5	314	86.8	6								Chills,Fever	1		Decreasecons		Non Dengue	UNK
580	Yogyakarta	Pediatric	1015802061	M	59.0308	45 - <65 years	>18 years	1	3	1	4		2016-01-12	2016	UNK		Non Dengue	UNK			CHF, CKD	CNS, Lower, GI		6		Previous		CAP	10	29.4	12.5	92	71.6	21.9								Annorexia,Fever,Lethargy,Pale		1	Decreasecons		Non Dengue	UNK
580	Yogyakarta	Pediatric	1015802062	M	26.0397	25 - <45 years	>18 years	0	1	1	1	PCR, Serology	2016-01-13	2016	DENV-3	DENV-3	Dengue	Dengue			No	Skin, Diar		5	DHF I	Naive	Primary	DHF I	15.9	44.5	2	57	52.3	38.5								Fever			Headache	DENV-3	Dengue	Dengue	PCR, Serology
580	Yogyakarta	Pediatric	1015802063	M	33.7741	25 - <45 years	>18 years	1	3	2	1	Microscopic	2016-01-13	2016	M leprae		Non Dengue	Other			Anemia, Gastric ulcer, Hepatitis B	Skin, GI		1		Previous		Leprosy	6.9	24	53.8	403	83	4								Fever,Lethargy		1			Non Dengue	Other	Microscopic
580	Yogyakarta	Pediatric	1015802064	M	25.0951	25 - <45 years	>18 years	0	2	1	1	PCR, Serology	2016-01-13	2016	DENV-2	DENV-2	Dengue	Dengue			No	Skin, GI		5	DHF I	Previous	Secondary	DHF I	14.7	41.8	6	72	74.6	21.7								Fever,Lethargy		1	Headache	DENV-2	Dengue	Dengue	PCR, Serology
580	Yogyakarta	Pediatric	1015802065	M	64.3559	45 - <65 years	>18 years	0	2	1	3	PCR, Serology	2016-01-29	2016	Leptospira		Non Dengue	Lepto			No	Lower, Skin, Diarr	1	5		Previous		CAP	13.1	36.9	8.9	46	87.3	7.2	0.15	1.36	1.21	47	48		2.66	Chills,Fever	1		Headache, Dizziness		Non Dengue	Lepto	PCR, Serology
580	Yogyakarta	Pediatric	1015802066	M	22.0753	18 - < 25 years	>18 years	0	1	1	1	PCR, Serology	2016-02-04	2016	DENV-3	DENV-3	Dengue	Dengue			No	Skin, Diar		4	DHF II	Previous	Secondary	DHF II	16.3	46.1	1.7	82	52.6	38.6								Annorexia,Fever			Headache	DENV-3	Dengue	Dengue	PCR, Serology
580	Yogyakarta	Pediatric	1015802067	M	19.0883	18 - < 25 years	>18 years	0	2	1	1	PCR, NS1, Serology	2016-02-15	2016	DENV-2	DENV-2	Dengue	Dengue			No	Skin, GI		5	DHF II	Previous	Secondary	DHF II	16.1	45.6	4.6	71	58.6	24								Chills,Fever,Lethargy	1	1	Headache	DENV-2	Dengue	Dengue	PCR, NS1, Serology
580	Yogyakarta	Pediatric	1015802068	M	78.1246	≥65 years	>18 years	0	3	1	3	Serology	2016-02-16	2016	Influenza A		Non Dengue	Influenza			COPD	Lower		6		Previous		CAP	15.5	46.5	10	136	83.3	12								Annorexia,Fever					Non Dengue	Influenza	Serology
580	Yogyakarta	Pediatric	1015802069	M	77.6838	≥65 years	>18 years	0	3	1	3	PCR, Serology	2016-03-07	2016	Influenza A H3N2		Non Dengue	Influenza			CHF	Lower, Diar		3		Previous		CAP	14.9	43.3	10.4	145	89.8	7.2								Annorexia,Fever					Non Dengue	Influenza	PCR, Serology
580	Yogyakarta	Pediatric	1015802070	F	33.8563	25 - <45 years	>18 years	1	2	2	4		2016-03-21	2016	UNK		Non Dengue	UNK			HIV	Lower, GI		4		Previous		CAP	10	29.8	6.5	296	85.6	9.9								Annorexia,Fever,Lethargy		1	Headache		Non Dengue	UNK
580	Yogyakarta	Pediatric	1015802071	M	66.5544	≥65 years	>18 years	1	3	2	3	PCR	2016-03-29	2016	DENV-4	DENV-4	Non Dengue	Dengue			COPD	Lower, GI		2	DHF I	Previous	Secondary	Pneumonia	9.4	27.1	14.2	231	87.1	7.5								FeverLethargyPale		1		DENV-4	Non Dengue	Dengue	PCR
580	Yogyakarta	Pediatric	1015802072	M	21.295	18 - < 25 years	>18 years	0	1	1	1	PCR, NS1, Serology	2016-03-31	2016	DENV-4	DENV-4	Dengue	Dengue			ITP	Diarrhea		3	DF	Previous	Secondary	DF	14	39.2	2.4	67	66.1	26.5								Annorexia,Chills,Fever,Lethargy	1	1		DENV-4	Dengue	Dengue	PCR, NS1, Serology
580	Yogyakarta	Pediatric	1015802073	F	59.373	45 - <65 years	>18 years	1	3	1	3	Serology	2016-05-12	2016	Influenza B		Non Dengue	Influenza	Shock Septik	1	Arrhythmia, CHF, Struma, Tumor mediastinum	Lower		8		Previous		CAP	9.7	29.4	10.5	133	86.4	5.8								Fever					Non Dengue	Influenza	Serology
580	Yogyakarta	Pediatric	1015802074	F	20.8789	18 - < 25 years	>18 years	0	1	1	1	PCR, NS1, Serology	2016-05-16	2016	DENV-2	DENV-2	Dengue	Dengue			No	Upper, Skin, GI		4	DHF I	Previous	Secondary	DHF I	14.6	42.1	3.9	58	60	31.2								Annorexia,Fever			Headache	DENV-2	Dengue	Dengue	PCR, NS1, Serology
580	Yogyakarta	Pediatric	1015802075	M	62.2888	45 - <65 years	>18 years	1	2	2	3	PCR	2016-05-17	2016	DENV-1	DENV-1	Non Dengue	Dengue	Intracranial Hemorrhage, Acute Respiratory Distress Syndrome, dan Syok Septik	1	COPD	CNS, Lower, GI		6	DHF I	Previous	Secondary	Pneumonia	12.8	40.1	8.2	278	82.3	11.4								Annorexia,Fever			Decreasecons	DENV-1	Non Dengue	Dengue	PCR
580	Yogyakarta	Pediatric	1015802076	F	56.3012	45 - <65 years	>18 years	0	3	2	4		2016-06-06	2016	UNK		Non Dengue	UNK			No	GI		3		Previous		Fever	12.2	35.5	10.7	231	76.3	13.6								Annorexia,Fever					Non Dengue	UNK
[truncated: 29 more columns]
